# Supplementary material for: 2-[(3-Propyl­sulfanyl-5-p-tolyl-4H-1,2,4-triazol-4-yl)imino­meth­yl]phenol
Source: Acta Crystallogr Sect E Struct Rep Online. 2011 Aug 2;67(Pt 9):o2236. doi: 10.1107/S1600536811029849 (PMC3200714; doi:10.1107/S1600536811029849)
Supplement: Supplementary file 2 [file e-67-o2236-Isup2.hkl]

# 
# h,k,l, Fc-squared, Fo-squared, sigma(Fo-squared) and status flag 
# 
data_I
_shelx_title ' shelx in C2/c' 
_shelx_refln_list_code          4 
_shelx_F_calc_maximum      899.02 
_exptl_crystal_F_000      1488.00 
_reflns_d_resolution_high  0.8109 
 
loop_ 
 _symmetry_equiv_pos_as_xyz 
 'x, y, z' 
 '-x, y, -z+1/2' 
 'x+1/2, y+1/2, z' 
 '-x+1/2, y+1/2, -z+1/2' 
 '-x, -y, -z' 
 'x, -y, z-1/2' 
 '-x+1/2, -y+1/2, -z' 
 'x+1/2, -y+1/2, z-1/2' 
 
_cell_length_a    22.6822 
_cell_length_b    18.1736 
_cell_length_c     9.1557 
_cell_angle_alpha  90.000 
_cell_angle_beta  109.678 
_cell_angle_gamma  90.000 
 
_shelx_F_squared_multiplier     1.000 
 
loop_ 
 _refln_index_h 
 _refln_index_k 
 _refln_index_l 
 _refln_F_squared_calc 
 _refln_F_squared_meas 
 _refln_F_squared_sigma 
 _refln_observed_status 
   2   0   0   121178.69   127737.80   3556.10 o 
   4   0   0     4140.42     3941.71     78.54 o 
   6   0   0    16762.49    16458.20    155.72 o 
   8   0   0     7256.20     7280.19    125.37 o 
  10   0   0      755.89      698.29     68.38 o 
  12   0   0      636.42      854.88     72.97 o 
  14   0   0     5940.85     5671.87    253.72 o 
  16   0   0    10530.99    10955.29    490.90 o 
  18   0   0     3062.03     3695.42    328.63 o 
  20   0   0     1590.46     1626.83    152.35 o 
  22   0   0      574.67      572.32    104.67 o 
  24   0   0     2117.84     2366.84    261.14 o 
  26   0   0     1165.24     1287.43    281.62 o 
   3   1   0     1337.49     1256.04     25.10 o 
   5   1   0      622.69      673.71     18.65 o 
   7   1   0    12253.79    11750.61     81.89 o 
   9   1   0     3144.82     3060.68     50.93 o 
  11   1   0     2591.56     2446.85     61.74 o 
  13   1   0     1883.58     2068.14    142.85 o 
  15   1   0       31.19       52.97     31.78 o 
  17   1   0      603.78      734.08     75.84 o 
  19   1   0       80.88      127.65     32.89 o 
  21   1   0      425.20      482.96     57.71 o 
  23   1   0      217.47      186.11     34.68 o 
  25   1   0      687.63      574.15    115.05 o 
   0   2   0        4.68       19.47      4.18 o 
   2   2   0     2976.38     2814.39     21.96 o 
   4   2   0       76.04      103.27      9.21 o 
   6   2   0     3761.33     3632.66     34.55 o 
   8   2   0     5063.89     5012.60     50.82 o 
  10   2   0     1358.38     1248.95     31.64 o 
  12   2   0      283.50      202.70     24.55 o 
  14   2   0      150.16      264.75     42.99 o 
  16   2   0      756.05      815.76     93.65 o 
  18   2   0     1193.02     1410.97    118.61 o 
  20   2   0        3.88       29.47     26.07 o 
  22   2   0      112.20      142.47     35.85 o 
  24   2   0     1247.94     1252.05    148.65 o 
  26   2   0       80.69       84.14     39.54 o 
   1   3   0    16816.30    15706.94     96.99 o 
   3   3   0    32569.14    31022.33    238.65 o 
   5   3   0      791.82      644.23     18.54 o 
   7   3   0    13067.33    12736.94     78.78 o 
   9   3   0     1857.98     1711.45     34.83 o 
  11   3   0     2387.52     2150.43     33.62 o 
  13   3   0     8225.18     5971.97   1514.91 o 
  15   3   0        0.02       68.71     23.39 o 
  17   3   0       41.72       64.63     30.85 o 
  19   3   0      903.79      990.67     89.90 o 
  21   3   0     1520.25     1716.24    161.02 o 
  23   3   0     1761.72     1910.29    202.63 o 
  25   3   0      869.13      803.65    123.79 o 
   0   4   0    39602.71    34865.55   1553.80 o 
   2   4   0     1283.06     1336.41     32.06 o 
   4   4   0     1277.23     1211.22     28.42 o 
   6   4   0      232.61      283.01     18.59 o 
   8   4   0     1533.68     1536.36     32.32 o 
  10   4   0       65.32       40.41      7.43 o 
  12   4   0     1431.29     1355.06     53.29 o 
  14   4   0       98.43       83.88     10.36 o 
  16   4   0      168.15      199.22     28.13 o 
  18   4   0     1079.88     1173.37    104.55 o 
  20   4   0     3558.43     3856.09    183.21 o 
  22   4   0      236.51      201.35     37.48 o 
  24   4   0       96.31      118.69     31.29 o 
   1   5   0     2826.47     2460.06     26.77 o 
   3   5   0     1127.99     1063.47     28.63 o 
   5   5   0    18419.17    18337.27    130.12 o 
   7   5   0     3588.46     3408.46     49.55 o 
   9   5   0      125.90       74.49      9.36 o 
  11   5   0     1322.33     1253.13     46.87 o 
  13   5   0     1922.63     1887.71     52.42 o 
  15   5   0      183.94      188.44     23.82 o 
  17   5   0      328.59      222.47     45.51 o 
  19   5   0     4583.05     5021.31    132.26 o 
  21   5   0     3727.58     4426.99    175.73 o 
  23   5   0      626.39      731.89    100.84 o 
  25   5   0      381.62      369.26     78.55 o 
   0   6   0    26675.16    23161.27   2035.17 o 
   2   6   0    14209.46    13788.48    136.53 o 
   4   6   0     6716.49     6974.57     78.90 o 
   6   6   0      973.95     1093.23     47.18 o 
   8   6   0      484.66      576.16     23.76 o 
  10   6   0      206.47      269.60     21.39 o 
  12   6   0     1544.89     1585.16     61.00 o 
  14   6   0      891.59      935.52     56.45 o 
  16   6   0       13.14       15.06     12.66 o 
  18   6   0     2051.05     2230.48    113.77 o 
  20   6   0     1709.33     1709.77    122.50 o 
  22   6   0       16.50       77.04     39.35 o 
  24   6   0     1613.59     1531.86    164.26 o 
   1   7   0     4153.21     4530.66     58.72 o 
   3   7   0       63.77      130.61     13.88 o 
   5   7   0      184.20      179.11     16.46 o 
   7   7   0     1936.91     2141.40     37.03 o 
   9   7   0      723.95      739.04     38.76 o 
  11   7   0     1300.05     1310.56     61.47 o 
  13   7   0      557.97      587.47     54.92 o 
  15   7   0      798.16      736.44     46.80 o 
  17   7   0       27.86       35.88     15.70 o 
  19   7   0      298.48      300.30     48.07 o 
  21   7   0     1397.51     1388.31    106.15 o 
  23   7   0       81.02       85.09     25.93 o 
  25   7   0        9.59       57.12     34.20 o 
   0   8   0    10851.56    11489.80    688.22 o 
   2   8   0      934.45      871.96     28.93 o 
   4   8   0    16230.88    16865.79    201.76 o 
   6   8   0      680.62      724.83     32.62 o 
   8   8   0     5774.27     6131.58    140.95 o 
  10   8   0     1521.57     1578.77     69.13 o 
  12   8   0     8286.96     8305.40    132.58 o 
  14   8   0     3738.91     3542.46    105.12 o 
  16   8   0      281.06      296.61     33.04 o 
  18   8   0      905.29      972.78     60.43 o 
  20   8   0       90.55      100.04     31.51 o 
  22   8   0        3.21       89.20     54.30 o 
  24   8   0        0.29       49.18     38.79 o 
   1   9   0        8.93       40.26      9.60 o 
   3   9   0    11214.27    11261.84    261.74 o 
   5   9   0    11771.86    11526.01    237.89 o 
   7   9   0     2676.20     2833.00     63.96 o 
   9   9   0      853.92      801.50     51.39 o 
  11   9   0        0.10       29.82     11.88 o 
  13   9   0       80.32       58.77     12.87 o 
  15   9   0       23.49       22.46     17.65 o 
  17   9   0       25.19       60.48     15.94 o 
  19   9   0     1233.52     1195.34    103.87 o 
  21   9   0     2338.38     2565.32    206.55 o 
  23   9   0     1238.48     1092.47    183.77 o 
   0  10   0     4678.64     4242.15    105.91 o 
   2  10   0     1722.38     1747.84     36.98 o 
   4  10   0     3078.33     2925.63     68.80 o 
   6  10   0     2955.77     3248.22     72.50 o 
   8  10   0       78.20      109.06     19.81 o 
  10  10   0      147.83      220.47     27.80 o 
  12  10   0     2272.81     2210.25     85.96 o 
  14  10   0     8149.43     8068.88    173.51 o 
  16  10   0     1116.79     1025.78     57.60 o 
  18  10   0      818.94      753.16     44.77 o 
  20  10   0       60.15      148.14     43.63 o 
  22  10   0      390.54      366.18     75.64 o 
   1  11   0      229.60      201.85     22.98 o 
   3  11   0       13.66       58.25     12.56 o 
   5  11   0      308.22      282.67     35.95 o 
   7  11   0     1076.05     1005.73     57.91 o 
   9  11   0        3.44       17.69     16.89 o 
  11  11   0       12.62       35.97     22.84 o 
  13  11   0       57.21       99.68     23.47 o 
  15  11   0        0.81       44.83     20.11 o 
  17  11   0      661.47      624.96     72.93 o 
  19  11   0      114.74      206.79     49.06 o 
  21  11   0      168.31      229.34     60.41 o 
   0  12   0      123.94       99.14     26.17 o 
   2  12   0     1183.88     1183.87     56.53 o 
   4  12   0      433.59      549.14     58.49 o 
   6  12   0      614.81      639.44     65.61 o 
   8  12   0      884.89     1018.08     84.10 o 
  10  12   0     1782.21     1735.55     72.12 o 
  12  12   0      117.11      116.97     22.15 o 
  14  12   0       56.68       65.92     26.38 o 
  16  12   0      158.05      197.78     33.10 o 
  18  12   0      406.48      284.30     46.22 o 
  20  12   0       52.67       62.92     35.57 o 
  22  12   0        0.92       98.65     46.90 o 
   1  13   0      848.35      842.36    104.35 o 
   3  13   0      206.27      196.46     32.95 o 
   5  13   0      746.45      824.79     84.77 o 
   7  13   0     3728.93     3659.40     81.83 o 
   9  13   0     5712.02     5343.40    253.79 o 
  11  13   0     3878.32     3889.99     90.68 o 
  13  13   0      896.19      914.17    115.34 o 
  15  13   0     1753.09     1843.13    116.62 o 
  17  13   0      517.40      449.09     61.17 o 
  19  13   0      721.88      852.76    143.97 o 
  21  13   0      846.47      607.90    120.52 o 
   0  14   0     4637.47     4152.07    150.70 o 
   2  14   0      653.87      630.01     91.87 o 
   4  14   0      121.60      100.82     17.79 o 
   6  14   0     1553.20     1597.88     99.01 o 
   8  14   0      385.42      352.94     33.43 o 
  10  14   0      142.57      238.68     49.65 o 
  12  14   0        0.28       75.35     28.11 o 
  14  14   0     5056.21     5291.28    123.06 o 
  16  14   0     2815.70     3201.94    202.38 o 
  18  14   0       12.61       10.29     20.36 o 
  20  14   0       95.06      146.02     51.42 o 
   1  15   0       10.77       24.13     20.19 o 
   3  15   0     1951.78     1780.36    126.85 o 
   5  15   0      711.15      599.50     77.08 o 
   7  15   0     1528.35     1475.50     52.44 o 
   9  15   0       30.09       55.35     21.18 o 
  11  15   0      111.75      190.09     29.57 o 
  13  15   0      270.76      348.33     54.30 o 
  15  15   0       87.87      113.87     37.17 o 
  17  15   0      994.98      895.27    119.48 o 
  19  15   0      666.88      894.81    158.92 o 
   0  16   0      191.39      126.99     37.81 o 
   2  16   0      444.69      488.02     58.71 o 
   4  16   0      206.41      290.81     45.43 o 
   6  16   0     1490.88     1597.68    176.00 o 
   8  16   0       83.89      120.73     38.42 o 
  10  16   0     2148.70     2286.42    172.01 o 
  12  16   0     1228.78     1410.04    127.81 o 
  14  16   0      567.28      555.95     72.91 o 
  16  16   0       12.97       73.39     39.14 o 
  18  16   0       44.80       74.06     24.72 o 
   1  17   0      708.30      651.53     63.52 o 
   3  17   0     2408.35     2049.75     60.37 o 
   5  17   0      710.50      648.16     73.72 o 
   7  17   0        0.84       50.58     53.23 o 
   9  17   0        0.07       56.91     31.65 o 
  11  17   0      152.54      165.01     32.34 o 
  13  17   0       15.95       49.36     33.88 o 
  15  17   0       38.99       37.36     31.16 o 
  17  17   0      693.28      590.03     84.76 o 
   0  18   0     3658.26     3376.78     99.45 o 
   2  18   0     1125.13     1039.72     83.23 o 
   4  18   0      292.92      190.85     33.46 o 
   6  18   0      307.81      280.51     44.10 o 
   8  18   0      336.13      338.17     50.07 o 
  10  18   0     1537.88     1571.59    184.29 o 
  12  18   0      349.15      418.62     92.21 o 
  14  18   0       97.05      168.49     45.05 o 
   1  19   0      143.13       94.49     30.59 o 
   3  19   0        7.46       52.17     32.98 o 
   5  19   0      165.16      279.92     53.21 o 
   7  19   0     1190.65     1110.07    158.94 o 
   9  19   0      814.44      868.38    107.41 o 
  11  19   0      200.23      265.80     46.00 o 
  13  19   0       45.60       84.85     42.67 o 
   0  20   0     2837.46     2763.51    219.74 o 
   2  20   0      230.92      252.82     47.91 o 
   4  20   0        1.38       14.10     32.31 o 
   6  20   0        0.37       28.19     34.53 o 
   8  20   0       20.34       67.25     29.84 o 
  10  20   0      254.88      351.16     56.38 o 
   1  21   0        6.38       26.38     37.60 o 
   3  21   0       84.41      120.22     52.69 o 
   5  21   0     1484.39     1355.50    189.30 o 
   7  21   0     1849.69     1920.59    149.00 o 
   9  21   0      308.44      309.49     78.49 o 
   0  22   0       29.49       61.87     50.96 o 
   2  22   0      363.92      387.17     95.87 o 
   4  22   0      154.75      220.48     61.06 o 
 -27   1   1        7.82       37.58     34.17 o 
 -25   1   1      146.88      152.15     33.29 o 
 -23   1   1      789.39      757.42     74.06 o 
 -21   1   1     1214.12     1390.74    128.06 o 
 -19   1   1     2472.15     2580.04    146.70 o 
 -17   1   1     2174.21     2434.13    112.15 o 
 -15   1   1      469.11      491.81     58.34 o 
 -13   1   1      464.54      534.22     70.22 o 
 -11   1   1      256.23      288.51     20.77 o 
  -9   1   1     6679.22     6451.30     71.57 o 
  -7   1   1      163.95      193.41     16.01 o 
  -5   1   1      565.43      552.36     16.84 o 
  -3   1   1     2422.21     2237.14     31.10 o 
  -1   1   1      603.56      592.93     14.37 o 
   1   1   1      492.10      460.97     13.82 o 
   3   1   1     1858.61     1737.86     38.63 o 
   5   1   1     5107.58     5368.66     41.32 o 
   7   1   1     1181.56     1212.85     30.53 o 
   9   1   1     6846.23     6760.13     77.38 o 
  11   1   1     4338.79     4048.49    150.00 o 
  13   1   1        3.76       30.45     15.10 o 
  15   1   1       56.26       46.83     27.83 o 
  17   1   1       11.42       43.29     23.51 o 
  19   1   1      247.35      352.38     78.93 o 
  21   1   1      611.68      647.27    100.31 o 
  23   1   1     1132.06     1094.28    150.66 o 
  25   1   1        0.37       44.52     34.72 o 
 -26   2   1     2024.02     2161.30    278.30 o 
 -24   2   1      660.66      748.40     95.45 o 
 -22   2   1        2.19       34.41     31.41 o 
 -20   2   1     1948.77     2147.83    191.22 o 
 -18   2   1      126.55      140.27     25.87 o 
 -16   2   1     1984.29     1865.83     87.09 o 
 -14   2   1       14.74       16.87      9.77 o 
 -12   2   1     1692.21     1598.45     25.59 o 
 -10   2   1     7950.81     8042.38    129.11 o 
  -8   2   1     8228.72     8177.00     71.97 o 
  -6   2   1      144.00      217.88     19.75 o 
  -4   2   1       14.47       22.11      6.17 o 
  -2   2   1    39763.65    39389.38    377.04 o 
   0   2   1     2185.92     2108.61     38.28 o 
   2   2   1     4104.31     3679.77     28.32 o 
   4   2   1    51501.66    50306.55    583.27 o 
   6   2   1     2947.93     2698.69     25.86 o 
   8   2   1       53.61       40.41      6.21 o 
  10   2   1     6513.73     6569.71     86.00 o 
  12   2   1     4854.54     5431.71    104.72 o 
  14   2   1     1338.33     1245.70    127.94 o 
  16   2   1      394.26      506.43     69.21 o 
  18   2   1     1301.68     1295.20    106.16 o 
  20   2   1      960.56      971.53    112.16 o 
  22   2   1       60.93       80.11     30.53 o 
  24   2   1        3.68       88.18     26.93 o 
 -25   3   1       31.16       98.23     26.48 o 
 -23   3   1     2984.70     3175.97    192.01 o 
 -21   3   1     2498.29     2442.25    197.97 o 
 -19   3   1        1.49       39.60     25.05 o 
 -17   3   1       23.86       79.55     26.35 o 
 -15   3   1      860.28      866.76     47.63 o 
 -13   3   1     2941.42     3459.17     64.65 o 
 -11   3   1      134.42      179.62     13.94 o 
  -9   3   1    12071.78    12371.70    120.57 o 
  -7   3   1     1209.41     1216.90     30.68 o 
  -5   3   1      877.81      813.09     22.87 o 
  -3   3   1    11726.99    11094.38     74.74 o 
  -1   3   1    28470.42    25131.05    988.30 o 
   1   3   1       49.31       64.17     13.53 o 
   3   3   1    25077.08    23021.86    725.25 o 
   5   3   1    11132.08    10854.58     97.07 o 
   7   3   1     1083.27     1117.49     29.29 o 
   9   3   1      179.51      198.00     17.16 o 
  11   3   1     5661.48     5766.70     93.09 o 
  13   3   1     1034.82     1022.78     52.29 o 
  15   3   1      990.99     1248.56     97.01 o 
  17   3   1       71.84      106.36     21.43 o 
  19   3   1       45.43      117.32     29.23 o 
  21   3   1       22.46       61.60     28.29 o 
  23   3   1     1258.55     1114.36    170.02 o 
  25   3   1     1485.54      965.87    186.02 o 
 -26   4   1       21.47       51.53     29.38 o 
 -24   4   1     1050.31     1000.92    134.05 o 
 -22   4   1      541.61      449.80     87.91 o 
 -20   4   1      203.49      160.83     49.71 o 
 -18   4   1     1645.33     1963.69    155.22 o 
 -16   4   1       51.68       76.50     14.48 o 
 -14   4   1      788.77      699.33     36.24 o 
 -12   4   1      995.33     1277.94     59.80 o 
 -10   4   1      435.39      585.33     30.05 o 
  -8   4   1     5249.98     5193.64     58.36 o 
  -6   4   1      438.24      509.12     19.26 o 
  -4   4   1    16021.90    15444.21    165.75 o 
  -2   4   1       94.19       94.32     11.48 o 
   0   4   1      750.89      641.35     19.87 o 
   2   4   1     3108.21     2756.32     37.54 o 
   4   4   1     2841.52     2411.14     50.39 o 
   6   4   1     2985.25     3173.20     37.90 o 
   8   4   1       51.08       43.12      9.76 o 
  10   4   1      641.20      708.08     34.49 o 
  12   4   1       76.72       57.60      8.84 o 
  14   4   1      161.28      222.69     24.81 o 
  16   4   1     1001.26     1218.92     84.36 o 
  18   4   1      214.00      195.41     30.04 o 
  20   4   1       61.13       41.19     28.97 o 
  22   4   1       63.14       83.29     28.36 o 
  24   4   1        0.31       42.60     16.27 o 
 -25   5   1       58.74       64.40     30.52 o 
 -23   5   1      901.02      783.66    118.38 o 
 -21   5   1     1051.50     1086.06     92.21 o 
 -19   5   1      232.04      235.15     55.82 o 
 -17   5   1     2934.44     2911.98     83.25 o 
 -15   5   1       72.75       82.49     20.71 o 
 -13   5   1     1306.93     1350.15     62.76 o 
 -11   5   1     1161.67     1162.79     34.61 o 
  -9   5   1    10337.07    11169.51    120.42 o 
  -7   5   1      227.82      282.67     21.96 o 
  -5   5   1    11127.82    11362.84     85.41 o 
  -3   5   1     4393.17     4285.77     40.20 o 
  -1   5   1     3809.93     3317.76     82.28 o 
   1   5   1        3.40       18.69      8.42 o 
   3   5   1     1395.56     1251.85     41.19 o 
   5   5   1     2227.45     2291.80     32.09 o 
   7   5   1        8.29       23.20      6.99 o 
   9   5   1      671.55      689.02     24.05 o 
  11   5   1     2147.61     2245.56     84.23 o 
  13   5   1      783.82      672.98     57.68 o 
  15   5   1      700.82      704.31     49.16 o 
  17   5   1       49.55       44.76     21.16 o 
  19   5   1     1236.80     1450.10     85.89 o 
  21   5   1      121.70      140.46     37.30 o 
  23   5   1      157.04      126.54     38.52 o 
 -26   6   1        1.78       51.42     23.26 o 
 -24   6   1      215.05      178.20     40.82 o 
 -22   6   1      600.80      639.80     77.49 o 
 -20   6   1      666.38      778.38     77.40 o 
 -18   6   1      127.32       90.50     20.58 o 
 -16   6   1       14.84       18.87      9.91 o 
 -14   6   1     5535.26     5509.24    121.46 o 
 -12   6   1    13086.80    13408.17    192.55 o 
 -10   6   1    24267.05    26827.96    225.15 o 
  -8   6   1     7558.13     7549.78     84.41 o 
  -6   6   1       12.85       28.89      7.11 o 
  -4   6   1      168.82      228.54     21.67 o 
  -2   6   1     3224.73     2946.97     43.57 o 
   0   6   1     6657.42     6201.15     68.16 o 
   2   6   1     8310.08     7684.87     68.53 o 
   4   6   1     7312.73     6728.00     81.22 o 
   6   6   1     1769.94     1690.98     43.31 o 
   8   6   1     1117.06     1032.51     38.45 o 
  10   6   1      102.97      118.35     11.87 o 
  12   6   1     6991.35     7215.85    146.32 o 
  14   6   1     7457.60     7563.56    214.01 o 
  16   6   1     3226.55     3289.39    102.35 o 
  18   6   1       14.36       28.84     26.84 o 
  20   6   1        0.12       72.79     21.57 o 
  22   6   1      587.58      529.04     80.38 o 
  24   6   1       34.23       76.07     41.49 o 
 -25   7   1        2.40       62.11     16.97 o 
 -23   7   1     2058.51     1876.08    179.30 o 
 -21   7   1     3034.43     3301.43    179.93 o 
 -19   7   1      873.33      821.66     95.93 o 
 -17   7   1    10982.13    10580.28    419.84 o 
 -15   7   1     4981.43     4667.03    163.61 o 
 -13   7   1        5.50       30.39      8.31 o 
 -11   7   1       68.45       64.58      8.60 o 
  -9   7   1     4264.95     4234.27     66.36 o 
  -7   7   1     3089.25     2936.78     54.25 o 
  -5   7   1     1159.98      829.01     25.55 o 
  -3   7   1     4805.45     4819.85     66.68 o 
  -1   7   1     7156.60     7076.69    109.38 o 
   1   7   1     1698.25     1501.72     36.89 o 
   3   7   1     2320.26     2184.04     64.59 o 
   5   7   1     5186.72     5667.74     82.49 o 
   7   7   1     1544.58     1330.61     33.14 o 
   9   7   1     2939.88     2860.42     75.55 o 
  11   7   1     4080.40     4118.15     75.88 o 
  13   7   1      146.68      155.34     23.43 o 
  15   7   1      779.21      720.68     50.08 o 
  17   7   1      206.96      230.38     39.46 o 
  19   7   1     4083.37     4246.02    122.79 o 
  21   7   1      741.13      671.92     51.06 o 
  23   7   1     1996.37     2175.01    317.27 o 
 -24   8   1      442.52      531.43     84.59 o 
 -22   8   1       87.76       45.81     21.25 o 
 -20   8   1      786.59      720.19     90.10 o 
 -18   8   1      183.39      189.29     31.29 o 
 -16   8   1        0.00       16.70     11.57 o 
 -14   8   1      762.86      746.08     62.83 o 
 -12   8   1     1039.92     1196.71     74.16 o 
 -10   8   1       48.17       63.18      9.92 o 
  -8   8   1       41.71       80.12     22.39 o 
  -6   8   1      647.22      782.88     33.21 o 
  -4   8   1    12217.61    12232.82    152.11 o 
  -2   8   1     3301.23     3529.08     56.98 o 
   0   8   1     2139.51     2184.74     43.67 o 
   2   8   1     3494.55     3454.96     56.41 o 
   4   8   1     2038.89     2407.04     76.97 o 
   6   8   1    12207.62    12438.85    194.51 o 
   8   8   1     4016.87     4216.16     80.48 o 
  10   8   1       73.40       70.08     11.71 o 
  12   8   1        9.78       26.77     12.34 o 
  14   8   1     2002.71     2026.29    133.53 o 
  16   8   1     1178.32     1223.12     45.59 o 
  18   8   1       28.89       46.76     17.09 o 
  20   8   1        1.96       84.06     48.60 o 
  22   8   1       89.26       74.49     34.47 o 
 -23   9   1      314.31      336.18     74.62 o 
 -21   9   1      244.41      284.50     54.64 o 
 -19   9   1       74.57       94.08     21.82 o 
 -17   9   1      414.01      504.17     45.90 o 
 -15   9   1      169.92      160.50     23.34 o 
 -13   9   1      909.89      926.18     85.99 o 
 -11   9   1      899.66      896.74     53.65 o 
  -9   9   1      473.62      448.24     41.50 o 
  -7   9   1     2636.89     2702.35     77.34 o 
  -5   9   1     3773.14     2994.57     69.80 o 
  -3   9   1     8186.28     8250.18    118.64 o 
  -1   9   1     1086.20      976.40     41.70 o 
   1   9   1      381.17      362.24     29.76 o 
   3   9   1      208.34      240.83     24.55 o 
   5   9   1     1492.98     1411.70     84.48 o 
   7   9   1       56.48       55.34     20.45 o 
   9   9   1      489.33      473.79     32.81 o 
  11   9   1     1104.44     1081.07     77.01 o 
  13   9   1     4721.71     4388.51    111.97 o 
  15   9   1     3146.48     3016.16    148.43 o 
  17   9   1        4.51       61.21     19.41 o 
  19   9   1       10.41      107.80     34.34 o 
  21   9   1        0.36       39.10     37.07 o 
  23   9   1      138.91      145.16     47.16 o 
 -24  10   1      232.89      238.03     65.77 o 
 -22  10   1     1196.02     1264.07    171.09 o 
 -20  10   1        5.38       91.88     24.03 o 
 -18  10   1      158.89      148.63     30.82 o 
 -16  10   1      127.67      101.22     19.60 o 
 -14  10   1     3858.38     3719.78    102.45 o 
 -12  10   1      353.17      341.01     43.73 o 
 -10  10   1      886.03      848.53     64.76 o 
  -8  10   1      106.75       86.20     12.57 o 
  -6  10   1      654.79      723.16     52.88 o 
  -4  10   1      467.45      539.68     56.16 o 
  -2  10   1       50.99      116.88     14.51 o 
   0  10   1     2680.83     2662.90     91.08 o 
   2  10   1     4026.31     4244.31     89.95 o 
   4  10   1      240.50      102.91     13.09 o 
   6  10   1      784.10      853.50    109.90 o 
   8  10   1     1757.07     1721.28     79.28 o 
  10  10   1       63.78       91.82     24.20 o 
  12  10   1      760.96      682.89     58.72 o 
  14  10   1        2.66       24.44     20.41 o 
  16  10   1     1942.77     2002.62    111.31 o 
  18  10   1       59.99      111.61     33.84 o 
  20  10   1       36.04      146.32     41.35 o 
  22  10   1       55.47       63.78     33.22 o 
 -23  11   1      191.11      182.30     54.14 o 
 -21  11   1      129.68      156.64     57.21 o 
 -19  11   1      949.18      848.48     65.76 o 
 -17  11   1      543.32      531.45     57.87 o 
 -15  11   1      636.57      746.68     73.70 o 
 -13  11   1     4404.71     4233.89    130.13 o 
 -11  11   1      240.38      262.74     35.81 o 
  -9  11   1      756.04      830.11     78.52 o 
  -7  11   1     1456.50     1261.35     58.57 o 
  -5  11   1      791.89      711.98     80.43 o 
  -3  11   1     3479.19     3238.95     70.48 o 
  -1  11   1     2637.93     2820.06     94.20 o 
   1  11   1       56.31      104.59     19.47 o 
   3  11   1      950.78     1162.56     78.46 o 
   5  11   1      260.89      208.44     30.76 o 
   7  11   1      195.53      249.50     42.12 o 
   9  11   1     1008.85     1139.34     99.04 o 
  11  11   1      204.14      287.10     38.50 o 
  13  11   1      596.91      464.12     46.98 o 
  15  11   1     5739.66     6628.09    111.85 o 
  17  11   1      903.50      830.04     87.49 o 
  19  11   1       83.63      159.80     62.71 o 
  21  11   1      222.81      249.06     60.52 o 
 -22  12   1       44.84      144.87     42.28 o 
 -20  12   1        0.96      124.12     34.41 o 
 -18  12   1      344.56      298.76     41.92 o 
 -16  12   1     1548.74     1586.30     60.33 o 
 -14  12   1     3439.59     3396.32     81.93 o 
 -12  12   1    12602.89    13339.03    385.15 o 
 -10  12   1    17856.61    18428.90    294.55 o 
  -8  12   1     1356.38     1485.19     93.24 o 
  -6  12   1        0.30       37.62     12.68 o 
  -4  12   1     1754.94     1820.12     55.84 o 
  -2  12   1     6767.23     6500.74    151.63 o 
   0  12   1     3049.51     2933.67     70.83 o 
   2  12   1     4118.38     3861.01     88.01 o 
   4  12   1    11568.61    11059.27    217.57 o 
   6  12   1     8826.00     7991.28    322.35 o 
   8  12   1     2189.68     2326.17    119.39 o 
  10  12   1       14.02       63.52     20.47 o 
  12  12   1     5719.22     6130.54    146.63 o 
  14  12   1     5068.80     5590.91    154.09 o 
  16  12   1     1773.87     1854.89     87.48 o 
  18  12   1     1367.31     1353.17    158.12 o 
  20  12   1      744.78      681.43    134.02 o 
 -21  13   1      110.48      121.08     82.35 o 
 -19  13   1        0.26       46.29     26.53 o 
 -17  13   1      320.54      334.15     54.70 o 
 -15  13   1       69.96       90.21     31.83 o 
 -13  13   1      299.05      329.85     47.63 o 
 -11  13   1      554.06      560.91     43.76 o 
  -9  13   1     4683.56     4777.14    110.73 o 
  -7  13   1      615.58      545.17     54.28 o 
  -5  13   1     5791.20     5265.31    131.70 o 
  -3  13   1      711.99      800.67    104.74 o 
  -1  13   1      237.10      228.53     34.00 o 
   1  13   1      149.23      117.24     17.23 o 
   3  13   1        0.20       19.89     10.44 o 
   5  13   1        1.34       24.03     22.35 o 
   7  13   1     1193.90     1248.36    129.57 o 
   9  13   1      322.65      406.69     58.19 o 
  11  13   1     1051.55     1196.89    153.13 o 
  13  13   1     1413.10     1390.21    134.22 o 
  15  13   1      644.11      664.01     68.06 o 
  17  13   1        0.28       59.17     24.36 o 
  19  13   1      393.67      371.64     96.85 o 
 -20  14   1      174.30      264.96     67.89 o 
 -18  14   1      193.44      262.86     72.10 o 
 -16  14   1     1049.30      801.75    114.35 o 
 -14  14   1        7.16       31.54     24.24 o 
 -12  14   1      608.99      542.82     58.83 o 
 -10  14   1       94.31      111.45     25.26 o 
  -8  14   1      224.44      182.30     35.43 o 
  -6  14   1     1484.93     1618.26     53.63 o 
  -4  14   1     1437.79     1335.72     97.59 o 
  -2  14   1     2126.14     1804.96     73.59 o 
   0  14   1     2680.69     2330.06    104.30 o 
   2  14   1     3152.95     2861.65     73.76 o 
   4  14   1     2839.48     2739.33     96.86 o 
   6  14   1        5.53       10.69     13.94 o 
   8  14   1        1.37       89.07     33.49 o 
  10  14   1     1632.49     1623.05    135.89 o 
  12  14   1      158.81      173.90     33.36 o 
  14  14   1      644.71      601.77     76.98 o 
  16  14   1        4.77       82.77     21.05 o 
  18  14   1     1100.43      991.14    141.40 o 
 -19  15   1      894.98      807.26    114.58 o 
 -17  15   1      368.05      363.45     63.69 o 
 -15  15   1      666.31      679.42     95.79 o 
 -13  15   1      334.20      460.46     62.41 o 
 -11  15   1      250.43      209.99     28.93 o 
  -9  15   1     2369.90     2105.69    153.09 o 
  -7  15   1    10176.02    10007.73    302.99 o 
  -5  15   1    14139.42    13624.39    261.88 o 
  -3  15   1    11057.93    11298.15    246.59 o 
  -1  15   1     1269.68     1094.07    126.70 o 
   1  15   1      346.73      330.72     48.64 o 
   3  15   1       12.12       38.55     10.57 o 
   5  15   1     3779.89     3644.12     89.63 o 
   7  15   1     5403.29     5585.52    186.36 o 
   9  15   1     6180.01     6449.71    195.25 o 
  11  15   1     4054.00     4215.38    123.53 o 
  13  15   1     2296.24     2656.28     92.07 o 
  15  15   1      120.20      126.32     30.95 o 
  17  15   1       91.58      122.81     35.25 o 
 -18  16   1      159.59      114.05     28.50 o 
 -16  16   1        2.16      110.73     39.82 o 
 -14  16   1      360.05      395.41     61.81 o 
 -12  16   1       16.04       39.64     20.74 o 
 -10  16   1        6.75       23.57     22.20 o 
  -8  16   1      386.55      434.48     64.94 o 
  -6  16   1     1385.86     1156.36     96.44 o 
  -4  16   1     3545.28     3532.21     97.39 o 
  -2  16   1      927.19      781.77     94.61 o 
   0  16   1      238.31      248.45     40.79 o 
   2  16   1      599.19      595.83     76.52 o 
   4  16   1      571.09      475.81     52.32 o 
   6  16   1     4859.63     4854.14    137.74 o 
   8  16   1     2451.86     2237.61     92.76 o 
  10  16   1      613.41      567.31     70.53 o 
  12  16   1        7.28       50.72     37.56 o 
  14  16   1       47.95      130.41     36.22 o 
  16  16   1      732.36      746.93     69.46 o 
 -17  17   1      425.06      431.94     83.62 o 
 -15  17   1       27.51       83.17     30.67 o 
 -13  17   1      799.80      855.22    111.96 o 
 -11  17   1      375.17      426.56     61.16 o 
  -9  17   1     1618.97     1614.84    173.44 o 
  -7  17   1      107.36      189.22     36.36 o 
  -5  17   1       14.07       27.13     25.96 o 
  -3  17   1     2719.26     2593.47     98.83 o 
  -1  17   1        4.34       35.82     17.56 o 
   1  17   1      116.87      173.04     33.23 o 
   3  17   1     1007.46      774.18     97.19 o 
   5  17   1      877.54     1111.81    154.20 o 
   7  17   1        1.79       46.74     27.71 o 
   9  17   1      231.81      396.56     64.84 o 
  11  17   1     1403.72     1433.59    159.58 o 
  13  17   1        1.83       51.11     25.36 o 
  15  17   1        5.19       51.49     22.81 o 
 -16  18   1      705.29      745.23    127.54 o 
 -14  18   1      434.17      393.25     78.43 o 
 -12  18   1     1344.97     1376.80    151.91 o 
 -10  18   1     4242.94     4575.77    129.37 o 
  -8  18   1      430.10      374.85     53.51 o 
  -6  18   1       17.40       56.98     18.49 o 
  -4  18   1       78.21      105.67     26.27 o 
  -2  18   1       66.00       65.29     24.49 o 
   0  18   1      110.99      137.58     27.01 o 
   2  18   1       46.10       64.83     27.95 o 
   4  18   1       64.73       73.25     30.29 o 
   6  18   1       41.18      120.68     48.70 o 
   8  18   1      530.72      506.80     70.00 o 
  10  18   1      304.17      249.74     44.93 o 
  12  18   1      911.91     1019.62    131.90 o 
  14  18   1      731.32      520.20    107.90 o 
 -13  19   1       11.67       88.12     40.93 o 
 -11  19   1      125.26      155.73     43.87 o 
  -9  19   1      481.70      473.14     77.71 o 
  -7  19   1       11.90       22.80     27.14 o 
  -5  19   1       23.74       53.90     16.78 o 
  -3  19   1      114.73       77.62     32.40 o 
  -1  19   1      358.03      314.35     54.33 o 
   1  19   1      116.54      188.30     61.78 o 
   3  19   1      207.62      202.25     57.71 o 
   5  19   1      249.61      252.21     50.19 o 
   7  19   1        0.03       49.95     21.64 o 
   9  19   1      203.56      307.77     57.78 o 
  11  19   1      410.80      432.98     65.73 o 
 -12  20   1      222.45      168.15     50.67 o 
 -10  20   1      699.78      550.71     91.56 o 
  -8  20   1      829.33      865.21    168.39 o 
  -6  20   1      161.50      170.36     39.31 o 
  -4  20   1      431.75      468.80     86.31 o 
  -2  20   1     1505.75     1422.35     76.26 o 
   0  20   1     2845.26     3021.93     90.06 o 
   2  20   1     2897.70     3217.22     95.93 o 
   4  20   1     1976.72     2177.18    139.23 o 
   6  20   1     1452.95     1502.72    156.82 o 
   8  20   1      150.61      198.34     49.00 o 
  10  20   1        9.30       38.82     23.37 o 
  -9  21   1     1036.87      911.26    176.32 o 
  -7  21   1     2611.24     2685.49    160.74 o 
  -5  21   1      305.29      294.66     78.69 o 
  -3  21   1      867.87      864.57    223.40 o 
  -1  21   1     1948.42     1775.84    399.79 o 
   1  21   1       81.10      171.86     44.91 o 
   3  21   1      563.43      508.60     87.82 o 
   5  21   1      279.74      275.33     46.32 o 
   7  21   1       82.26      169.37     45.39 o 
  -4  22   1       60.74      138.53     53.78 o 
  -2  22   1       24.51      176.07     56.44 o 
   0  22   1        6.52       27.55     47.39 o 
   2  22   1      242.72      203.05     56.16 o 
 -26   0   2     1029.16      813.20    248.34 o 
 -24   0   2     1601.63     1549.40    210.39 o 
 -22   0   2     5752.27     6250.04    421.29 o 
 -20   0   2     5311.57     5465.12    217.92 o 
 -18   0   2     1167.93     1376.91    128.39 o 
 -16   0   2     2670.85     2684.92     72.17 o 
 -14   0   2     8565.29     9020.03    173.92 o 
 -12   0   2    14878.11    15974.34    400.04 o 
 -10   0   2     6528.18     5950.48    154.58 o 
  -8   0   2     5202.17     4648.05     54.25 o 
  -6   0   2    18991.90    17750.60    155.22 o 
  -4   0   2      662.38      566.50     31.56 o 
  -2   0   2    21578.87    21002.17    313.61 o 
   0   0   2    13454.42    13634.45    260.65 o 
   2   0   2   808237.25   887979.94  22099.90 o 
   4   0   2    89192.52    90319.80   2254.01 o 
   6   0   2     4199.50     3405.37     63.11 o 
   8   0   2    26953.44    28491.97    534.25 o 
  10   0   2      110.82       38.58     37.83 o 
  12   0   2       53.31       94.84     23.50 o 
  14   0   2     2456.81     2302.59    197.62 o 
  16   0   2     1291.39     1306.19    186.94 o 
  18   0   2     5171.89     5423.51    178.06 o 
  20   0   2      430.41      435.15    114.55 o 
  22   0   2      245.58      270.86    108.73 o 
  24   0   2       14.64       63.48     33.94 o 
 -27   1   2      785.84      505.91     87.21 o 
 -25   1   2       43.31       88.29     28.07 o 
 -23   1   2      710.41      855.20     88.59 o 
 -21   1   2     1001.84     1119.16    111.23 o 
 -19   1   2      933.15     1034.82    113.20 o 
 -17   1   2      510.34      437.08     53.02 o 
 -15   1   2      104.36      105.60     13.96 o 
 -13   1   2      957.42      876.62     42.15 o 
 -11   1   2     1312.30     1369.39     30.40 o 
  -9   1   2     9545.87    10150.05    104.06 o 
  -7   1   2     4324.00     3997.96    108.96 o 
  -5   1   2     3598.01     3569.02     35.71 o 
  -3   1   2      444.49      375.88     17.15 o 
  -1   1   2      827.87      767.85     20.02 o 
   1   1   2     4032.97     3872.74     44.68 o 
   3   1   2    19841.00    19332.43    126.66 o 
   5   1   2    13957.15    14667.50    140.70 o 
   7   1   2       11.87       48.97      8.11 o 
   9   1   2     5757.29     5487.68     83.64 o 
  11   1   2     1290.83     1383.20     57.98 o 
  13   1   2      540.53      508.56     53.23 o 
  15   1   2      796.40      679.36    103.85 o 
  17   1   2       68.65      110.86     23.97 o 
  19   1   2     1161.67     1333.38    143.10 o 
  21   1   2      915.14      852.62    112.65 o 
  23   1   2      445.39      347.68     67.80 o 
 -26   2   2       67.79       83.64     32.32 o 
 -24   2   2       12.93       33.33     16.40 o 
 -22   2   2     1816.18     1574.58    189.78 o 
 -20   2   2       21.28       60.20     23.85 o 
 -18   2   2     1167.40      771.93    204.04 o 
 -16   2   2       27.73       32.04      9.09 o 
 -14   2   2     1417.01     1347.84     54.39 o 
 -12   2   2       36.55       38.55      9.07 o 
 -10   2   2     1310.54     1245.85     30.47 o 
  -8   2   2     4345.83     4002.45    116.43 o 
  -6   2   2     5044.65     4387.54     93.25 o 
  -4   2   2    18127.78    17419.41    131.22 o 
  -2   2   2    20361.27    19374.80    305.89 o 
   0   2   2     4112.82     4238.33     36.97 o 
   2   2   2     1042.93     1101.75     29.45 o 
   4   2   2     4560.43     4761.85     41.47 o 
   6   2   2     3081.03     2756.59     49.62 o 
   8   2   2      582.61      577.71     26.89 o 
  10   2   2      807.20     1044.13     46.54 o 
  12   2   2      161.76      136.33     18.09 o 
  14   2   2       27.05       34.32     12.75 o 
  16   2   2      247.25      224.45     42.53 o 
  18   2   2       58.89       73.27     18.85 o 
  20   2   2      719.72      754.98    102.18 o 
  22   2   2       74.62       54.02     21.41 o 
  24   2   2      222.75      229.65     49.42 o 
 -27   3   2      107.74      106.37     32.66 o 
 -25   3   2      658.75      475.22     76.48 o 
 -23   3   2       56.61       94.51     29.45 o 
 -21   3   2      640.88      673.41     64.83 o 
 -19   3   2     4229.00     4148.88    378.16 o 
 -17   3   2     7927.08     8094.29    138.08 o 
 -15   3   2     3149.35     3207.71    108.34 o 
 -13   3   2     3259.65     2962.28     53.01 o 
 -11   3   2     5546.52     6015.92    100.07 o 
  -9   3   2     3989.10     4440.26     66.40 o 
  -7   3   2     2330.04     2200.26     38.30 o 
  -5   3   2     8195.34     8156.19    130.10 o 
  -3   3   2     2795.60     2691.85     43.72 o 
  -1   3   2    19064.33    18961.54    115.95 o 
   1   3   2    55955.07    54508.18    543.39 o 
   3   3   2     8916.11     8536.12     56.42 o 
   5   3   2     1004.65     1006.60     29.85 o 
   7   3   2      431.01      504.85     22.88 o 
   9   3   2     4440.85     3851.42     71.51 o 
  11   3   2     1348.20     1398.74     59.02 o 
  13   3   2      906.95      753.58     54.44 o 
  15   3   2     3296.49     3272.28    174.29 o 
  17   3   2      173.95      193.84     34.08 o 
  19   3   2      246.37      215.26     44.17 o 
  21   3   2      115.09      150.37     36.11 o 
  23   3   2        1.53       18.95     22.50 o 
 -26   4   2       55.54      136.01     42.23 o 
 -24   4   2      480.20      446.80     84.89 o 
 -22   4   2       70.61      149.22     36.09 o 
 -20   4   2      236.11      221.68     31.34 o 
 -18   4   2     5822.73     5617.17    161.45 o 
 -16   4   2     2337.38     2164.14     79.11 o 
 -14   4   2      410.06      437.83     37.93 o 
 -12   4   2      397.92      503.42     43.11 o 
 -10   4   2       95.87       94.67      9.75 o 
  -8   4   2       20.09       18.46      7.25 o 
  -6   4   2      794.30      750.95     27.86 o 
  -4   4   2      794.50      733.32     24.40 o 
  -2   4   2     1363.67     1465.36     38.47 o 
   0   4   2      815.56      758.96     21.77 o 
   2   4   2     8347.78     7649.06     90.31 o 
   4   4   2     5036.37     5055.86     64.07 o 
   6   4   2      169.00      257.12     22.84 o 
   8   4   2     3633.38     3995.13     74.80 o 
  10   4   2      114.28      165.99     16.94 o 
  12   4   2       18.16       37.60      8.27 o 
  14   4   2     1302.31     1185.92     68.94 o 
  16   4   2      171.17      146.46     33.78 o 
  18   4   2        0.37       58.24     20.71 o 
  20   4   2        0.39       45.50     25.35 o 
  22   4   2      996.37      978.66    103.94 o 
 -25   5   2        0.11       48.70     19.06 o 
 -23   5   2       51.41       69.99     24.11 o 
 -21   5   2      256.39      276.19     41.53 o 
 -19   5   2     3553.25     3712.11    123.05 o 
 -17   5   2     7309.17     7310.26    205.04 o 
 -15   5   2     4151.99     4437.75     85.27 o 
 -13   5   2      530.86      512.19     46.87 o 
 -11   5   2     1208.53     1485.40     33.31 o 
  -9   5   2      433.20      469.12     33.17 o 
  -7   5   2      149.63      223.89     21.52 o 
  -5   5   2     4338.93     4108.57     62.64 o 
  -3   5   2    17044.61    16606.23    162.55 o 
  -1   5   2     5615.41     5718.34     46.88 o 
   1   5   2     1258.25     1283.29     30.09 o 
   3   5   2      465.52      522.88     27.29 o 
   5   5   2     1258.54     1351.14     48.16 o 
   7   5   2     3358.57     3164.37     47.49 o 
   9   5   2     1750.89     1812.45     71.56 o 
  11   5   2      762.10      673.24     51.24 o 
  13   5   2     2883.46     2803.56     75.86 o 
  15   5   2     1074.93      880.18     59.40 o 
  17   5   2      548.04      587.17     82.46 o 
  19   5   2      248.64      156.73     40.16 o 
  21   5   2      971.93      905.73     72.46 o 
  23   5   2     1363.23     1205.95    149.22 o 
 -26   6   2      266.09      284.59     48.66 o 
 -24   6   2     1074.48      767.09     96.59 o 
 -22   6   2     4367.98     4662.61    277.12 o 
 -20   6   2     1678.56     1459.57    119.92 o 
 -18   6   2      153.63      113.93     17.87 o 
 -16   6   2      275.07      270.68     29.95 o 
 -14   6   2       53.52       49.73     12.33 o 
 -12   6   2      205.45      242.07     21.99 o 
 -10   6   2     5253.62     4772.49     64.12 o 
  -8   6   2     2888.59     3006.59     54.38 o 
  -6   6   2     1005.53     1026.84     36.30 o 
  -4   6   2     7576.20     7521.85     90.97 o 
  -2   6   2       13.55       40.48      7.67 o 
   0   6   2      791.26      805.76     29.40 o 
   2   6   2     6392.41     6319.70     72.64 o 
   4   6   2    11996.67    12375.57    278.86 o 
   6   6   2    13646.46    13805.34    199.95 o 
   8   6   2      912.41      922.39     67.79 o 
  10   6   2      131.31      102.41     16.51 o 
  12   6   2       34.93       37.27     11.35 o 
  14   6   2      450.64      477.44     47.74 o 
  16   6   2     1340.05     1312.50     59.84 o 
  18   6   2      151.28      160.39     33.28 o 
  20   6   2      880.68      848.66     86.42 o 
  22   6   2     1061.49     1033.44    158.30 o 
 -25   7   2      237.91      230.38     48.20 o 
 -23   7   2       50.57      125.21     32.19 o 
 -21   7   2       72.27      124.88     38.66 o 
 -19   7   2     1248.59     1149.28     58.08 o 
 -17   7   2       31.50       50.69     18.54 o 
 -15   7   2      137.64      141.99     20.58 o 
 -13   7   2     1866.23     1918.34     96.51 o 
 -11   7   2     2854.29     2789.06     70.71 o 
  -9   7   2      152.68      150.31     17.52 o 
  -7   7   2     1367.91     1299.44     45.36 o 
  -5   7   2      281.22      334.88     31.59 o 
  -3   7   2      281.98      343.60     31.43 o 
  -1   7   2      480.40      470.87     25.20 o 
   1   7   2      330.93      314.11     21.25 o 
   3   7   2     7873.44     8219.29    136.38 o 
   5   7   2     1233.92     1191.62    121.87 o 
   7   7   2       14.15       36.54     13.06 o 
   9   7   2     2006.81     2007.75     70.94 o 
  11   7   2      676.65      722.77     65.36 o 
  13   7   2     1616.49     1479.53    103.11 o 
  15   7   2      212.50      169.37     30.92 o 
  17   7   2       38.17       72.73     17.65 o 
  19   7   2        0.14       40.16     36.19 o 
  21   7   2      615.57      605.67    113.84 o 
 -24   8   2      676.17      621.84     86.07 o 
 -22   8   2      142.25      184.10     45.60 o 
 -20   8   2      465.33      443.49     58.08 o 
 -18   8   2      452.15      550.45     59.03 o 
 -16   8   2        6.87       34.75     14.21 o 
 -14   8   2      132.38      184.85     31.26 o 
 -12   8   2     4326.08     4609.48    118.53 o 
 -10   8   2     7036.03     6405.34    131.91 o 
  -8   8   2     2293.00     2050.06     86.00 o 
  -6   8   2    15692.40    15802.13    213.31 o 
  -4   8   2     5226.48     5002.30     78.47 o 
  -2   8   2     3620.75     3902.49     64.30 o 
   0   8   2        0.76       28.39      8.34 o 
   2   8   2     8475.72     3182.30   2409.10 o 
   4   8   2     2084.04     1703.48     61.61 o 
   6   8   2    16597.47    17497.70    480.43 o 
   8   8   2       94.91       89.99     26.14 o 
  10   8   2      278.23      295.01     27.15 o 
  12   8   2      193.89      203.25     25.85 o 
  14   8   2     4708.13     5026.13    141.64 o 
  16   8   2     1022.49     1008.73     66.12 o 
  18   8   2        5.74       98.12     33.81 o 
  20   8   2     1416.20     1803.77    122.88 o 
  22   8   2      626.97      475.38    114.19 o 
 -25   9   2       50.69      115.32     41.34 o 
 -23   9   2        2.92      108.87     47.45 o 
 -21   9   2     1141.60     1134.19    126.30 o 
 -19   9   2     3642.51     3501.82     86.36 o 
 -17   9   2     4516.76     4625.54    138.90 o 
 -15   9   2     1295.70     1382.11     65.79 o 
 -13   9   2      390.60      451.86     53.35 o 
 -11   9   2        4.77       43.23     16.61 o 
  -9   9   2      729.45      675.23     73.64 o 
  -7   9   2      365.57      301.18     36.71 o 
  -5   9   2     2219.54     2139.78     52.43 o 
  -3   9   2     7680.84     8224.30    118.37 o 
  -1   9   2    12083.61    12731.01    190.80 o 
   1   9   2     1545.32     1525.72     36.94 o 
   3   9   2     2180.29     2112.93    117.47 o 
   5   9   2     1211.48     1468.69    127.31 o 
   7   9   2     4984.96     5044.23    124.33 o 
   9   9   2     1735.71     1854.44    106.72 o 
  11   9   2     1217.67     1335.90    125.35 o 
  13   9   2      191.89      243.40     36.12 o 
  15   9   2        3.86       68.52     21.73 o 
  17   9   2      178.92      159.12     38.87 o 
  19   9   2       28.35       95.08     33.78 o 
  21   9   2       42.46      155.63     40.93 o 
 -24  10   2      250.79      183.77     46.84 o 
 -22  10   2      144.16      132.92     38.41 o 
 -20  10   2      714.22      766.72     50.01 o 
 -18  10   2        9.90       58.55     28.36 o 
 -16  10   2      467.09      595.72     74.44 o 
 -14  10   2     4092.21     4345.32    114.95 o 
 -12  10   2     2380.95     2257.54     80.23 o 
 -10  10   2      845.37      864.12     97.15 o 
  -8  10   2        2.37       33.43     11.50 o 
  -6  10   2     1739.09     1681.21     75.45 o 
  -4  10   2     2889.96     3003.84     71.76 o 
  -2  10   2     2765.81     2832.40     67.22 o 
   0  10   2     1679.63     1756.44     89.08 o 
   2  10   2     4377.83     4219.63    148.41 o 
   4  10   2     2087.83     1985.75     69.48 o 
   6  10   2     1489.24     1593.72    119.77 o 
   8  10   2     1252.64     1456.68     78.92 o 
  10  10   2      215.09      278.60     35.69 o 
  12  10   2      968.16     1095.30    109.17 o 
  14  10   2      678.38      768.56     86.52 o 
  16  10   2     6888.49     7442.54    171.75 o 
  18  10   2       40.98       57.19     33.23 o 
  20  10   2      286.17      216.01     55.36 o 
 -23  11   2        0.10       37.27     29.95 o 
 -21  11   2        1.48       59.04     24.98 o 
 -19  11   2       23.82       90.61     29.26 o 
 -17  11   2      560.35      370.31     55.05 o 
 -15  11   2      512.15      490.71     58.85 o 
 -13  11   2      878.72      941.29    115.70 o 
 -11  11   2      948.73     1083.03     68.74 o 
  -9  11   2      858.35     1024.08    130.33 o 
  -7  11   2      930.74     1058.16     91.41 o 
  -5  11   2      795.36      677.57     81.14 o 
  -3  11   2     1289.72     1289.99     59.24 o 
  -1  11   2      296.87      182.27     26.36 o 
   1  11   2     1069.91     1036.43     68.80 o 
   3  11   2       64.23       87.47     26.25 o 
   5  11   2      704.03      882.49    115.07 o 
   7  11   2      125.62      255.52     34.73 o 
   9  11   2      189.55      202.41     31.78 o 
  11  11   2      125.85      173.74     26.50 o 
  13  11   2      152.79      174.81     38.16 o 
  15  11   2      126.98      149.81     32.82 o 
  17  11   2      793.62      739.77    103.05 o 
  19  11   2     1165.49     1042.20    167.61 o 
 -22  12   2       44.94       73.36     43.68 o 
 -20  12   2       42.58       80.62     44.37 o 
 -18  12   2       88.94       94.14     25.80 o 
 -16  12   2      825.45      740.20     82.84 o 
 -14  12   2     1394.72     1283.02     61.88 o 
 -12  12   2        8.53       70.08     20.02 o 
 -10  12   2      422.32      394.33     45.01 o 
  -8  12   2     1536.34     1486.91     73.81 o 
  -6  12   2     2533.29     2589.20     83.21 o 
  -4  12   2      216.19      261.23     37.48 o 
  -2  12   2       70.93       99.29     25.28 o 
   0  12   2       91.12      160.11     26.29 o 
   2  12   2        3.74       15.59     10.73 o 
   4  12   2     1706.24     1664.96    143.55 o 
   6  12   2      819.22     1077.31    109.65 o 
   8  12   2      405.42      548.58     59.83 o 
  10  12   2      165.73      284.94     40.24 o 
  12  12   2      763.75      836.38     84.01 o 
  14  12   2       67.41       79.03     67.24 o 
  16  12   2       82.36      159.23     37.23 o 
  18  12   2       51.84       91.26     52.15 o 
  20  12   2       10.12       28.79     36.60 o 
 -21  13   2      444.82      416.76    134.19 o 
 -19  13   2      986.40     1102.23    182.11 o 
 -17  13   2      394.87      379.75     58.44 o 
 -15  13   2      223.94      172.44     37.08 o 
 -13  13   2     3076.76     2938.30     67.16 o 
 -11  13   2     5287.86     5083.07    122.40 o 
  -9  13   2      470.22      501.44     65.60 o 
  -7  13   2     4795.33     4778.16    121.02 o 
  -5  13   2     3961.81     3736.61    152.35 o 
  -3  13   2     1671.67     1768.24     64.98 o 
  -1  13   2     1037.59      901.94     80.21 o 
   1  13   2     1040.15     1106.26     87.78 o 
   3  13   2      703.97      660.50     50.31 o 
   5  13   2        5.20       49.31     18.38 o 
   7  13   2      149.89      186.57     26.93 o 
   9  13   2     1351.90     1594.68     79.03 o 
  11  13   2     2164.62     2368.76    102.89 o 
  13  13   2     4511.23     4936.82    139.39 o 
  15  13   2      245.93      311.48     62.89 o 
  17  13   2       24.37       10.41     20.88 o 
  19  13   2      112.87       89.80     36.14 o 
 -20  14   2      239.59      247.96    101.27 o 
 -18  14   2      484.72      538.94     80.47 o 
 -16  14   2      140.26      154.34     30.41 o 
 -14  14   2     1848.19     1696.71     78.01 o 
 -12  14   2     4190.20     3943.81    113.75 o 
 -10  14   2       28.83       45.42     16.44 o 
  -8  14   2      292.23      368.85     56.57 o 
  -6  14   2     2085.82     2057.66     79.18 o 
  -4  14   2      372.85      496.83     66.17 o 
  -2  14   2        5.60       27.27     12.41 o 
   0  14   2       76.63       74.87     18.31 o 
   2  14   2     3926.57     3628.97    136.28 o 
   4  14   2     1522.79     1545.59    150.37 o 
   6  14   2      107.39       94.94     30.91 o 
   8  14   2     1594.03     1766.48    151.89 o 
  10  14   2      131.89      167.16     31.81 o 
  12  14   2       37.48       61.20     19.24 o 
  14  14   2       88.84      119.56     42.42 o 
  16  14   2     2321.66     2486.65    115.57 o 
  18  14   2     2062.59     2014.79    229.54 o 
 -19  15   2      238.76      305.77     69.18 o 
 -17  15   2      658.42      672.05    112.97 o 
 -15  15   2     1168.18     1273.05    111.06 o 
 -13  15   2       24.38       47.89     16.23 o 
 -11  15   2      250.67      276.80     32.72 o 
  -9  15   2      729.68      741.63     92.81 o 
  -7  15   2      156.13      117.41     27.25 o 
  -5  15   2     1947.01     1863.84     87.30 o 
  -3  15   2       67.13       94.65     18.77 o 
  -1  15   2     1276.11     1339.99    110.20 o 
   1  15   2      128.93      154.68     28.60 o 
   3  15   2      497.36      400.45     38.59 o 
   5  15   2     1254.99     1259.55    116.13 o 
   7  15   2     1296.45     1319.66    160.58 o 
   9  15   2      434.87      437.79     57.58 o 
  11  15   2      115.98      172.81     33.52 o 
  13  15   2        0.54       43.37     24.34 o 
  15  15   2      145.58      178.33     50.96 o 
  17  15   2      130.96      131.93     57.92 o 
 -18  16   2     1274.61     1262.29    123.00 o 
 -16  16   2      653.87      649.35    101.24 o 
 -14  16   2      496.89      446.84     60.68 o 
 -12  16   2        8.82       40.47     18.78 o 
 -10  16   2      924.93     1083.80    110.28 o 
  -8  16   2     4777.04     4899.94    168.35 o 
  -6  16   2       63.77       50.54     24.03 o 
  -4  16   2      444.13      456.16     58.61 o 
  -2  16   2     1253.74     1185.76    117.68 o 
   0  16   2      157.79      146.18     32.13 o 
   2  16   2       52.02       48.87     20.43 o 
   4  16   2      542.56      655.96     68.10 o 
   6  16   2        9.16      108.44     41.32 o 
   8  16   2     1263.53     1356.62    129.54 o 
  10  16   2      292.44      326.84     53.30 o 
  12  16   2       58.87       88.57     25.27 o 
  14  16   2       46.37       65.29     20.84 o 
  16  16   2      492.60      431.96     87.56 o 
 -17  17   2       14.85       33.74     29.69 o 
 -15  17   2      282.33      259.31     75.78 o 
 -13  17   2        9.43       54.85     25.08 o 
 -11  17   2       93.24       68.04     18.52 o 
  -9  17   2      605.14      716.58     78.60 o 
  -7  17   2      322.75      308.19     41.22 o 
  -5  17   2       72.47       94.57     32.70 o 
  -3  17   2     1312.41     1097.84    120.73 o 
  -1  17   2     2755.21     2364.36     72.59 o 
   1  17   2      376.16      408.29     62.39 o 
   3  17   2     1047.46     1134.49    141.06 o 
   5  17   2     2111.87     2155.15    205.56 o 
   7  17   2      378.74      371.77     53.52 o 
   9  17   2        0.33       56.50     38.61 o 
  11  17   2       12.55       54.35     29.68 o 
  13  17   2        1.21       27.28     70.00 o 
 -16  18   2      607.68      600.09     85.90 o 
 -14  18   2      279.63      295.13     60.19 o 
 -12  18   2      149.96      170.14     48.33 o 
 -10  18   2      714.30      870.01    111.44 o 
  -8  18   2     2399.67     2287.69     85.60 o 
  -6  18   2     1685.41     1703.72    112.24 o 
  -4  18   2      144.45      156.93     31.52 o 
  -2  18   2       16.69       16.80     17.86 o 
   0  18   2     1611.53     1585.73    107.71 o 
   2  18   2     2548.51     2425.98    108.18 o 
   4  18   2      232.80      373.68     58.09 o 
   6  18   2      301.32      326.32     47.17 o 
   8  18   2      976.21      807.86    100.86 o 
  10  18   2        6.02       68.09     42.68 o 
  12  18   2      351.38      316.11     74.12 o 
 -13  19   2     1117.24     1281.80    168.28 o 
 -11  19   2     1135.65     1195.26    162.97 o 
  -9  19   2      463.32      375.72     61.25 o 
  -7  19   2       43.94       96.65     30.00 o 
  -5  19   2      764.41      654.13     99.70 o 
  -3  19   2      553.03      680.04     81.69 o 
  -1  19   2      502.16      506.63     77.58 o 
   1  19   2      405.19      368.30    110.29 o 
   3  19   2       45.87       73.64     27.96 o 
   5  19   2      108.12      114.81     31.17 o 
   7  19   2        1.21       45.61     24.27 o 
   9  19   2      512.82      527.74     91.87 o 
  11  19   2      514.89      499.68     94.31 o 
 -12  20   2      165.25      138.61     43.53 o 
 -10  20   2      367.59      440.17     81.36 o 
  -8  20   2       27.26       58.25     35.24 o 
  -6  20   2        3.34       53.13     34.93 o 
  -4  20   2        4.74       29.58     29.05 o 
  -2  20   2       25.82       88.79     31.45 o 
   0  20   2        1.82       24.54     51.69 o 
   2  20   2     1363.29     1473.99    105.72 o 
   4  20   2      223.96      284.80     67.90 o 
   6  20   2       42.55       92.06     40.19 o 
   8  20   2      103.28      116.53     30.23 o 
  -9  21   2      364.19      419.68     74.80 o 
  -7  21   2       33.47       54.12     25.79 o 
  -5  21   2     1354.81     1269.50    198.95 o 
  -3  21   2     1497.43     1479.38    132.62 o 
  -1  21   2      543.89      513.24     89.32 o 
   1  21   2     1080.62     1107.90    220.66 o 
   3  21   2      848.23      838.25    156.35 o 
   5  21   2      119.33      183.73     51.63 o 
  -2  22   2      119.57      118.08     69.17 o 
   0  22   2      655.50      613.62    123.70 o 
 -27   1   3      817.30      640.81    154.79 o 
 -25   1   3      268.15      248.84     70.79 o 
 -23   1   3     1501.19     1523.82    143.55 o 
 -21   1   3     4086.03     4047.44    218.50 o 
 -19   1   3       42.52       29.50     17.67 o 
 -17   1   3      923.27      899.61     60.86 o 
 -15   1   3     1779.63     1728.21     54.77 o 
 -13   1   3     1870.02     1707.03     61.23 o 
 -11   1   3     5167.02     5489.44     77.41 o 
  -9   1   3      905.94      838.71     24.92 o 
  -7   1   3     9545.30    10041.08    116.00 o 
  -5   1   3      340.26      383.41     20.29 o 
  -3   1   3     1680.28     1726.51     38.38 o 
  -1   1   3       47.93       44.06      7.87 o 
   1   1   3     6454.54     6684.25     52.36 o 
   3   1   3        1.30       20.50      8.61 o 
   5   1   3     4651.06     4377.70     64.59 o 
   7   1   3     6138.48     6703.30     95.02 o 
   9   1   3       30.65       66.23     17.93 o 
  11   1   3     4274.89     4373.43    108.60 o 
  13   1   3     3915.87     3810.85    139.51 o 
  15   1   3      388.83      418.39     47.61 o 
  17   1   3      479.47      601.23     93.04 o 
  19   1   3      205.91      209.49     53.18 o 
  21   1   3       23.06       67.26     22.33 o 
 -26   2   3      148.38       89.57     44.54 o 
 -24   2   3     1717.29     1571.81    204.05 o 
 -22   2   3       16.16       34.15     26.53 o 
 -20   2   3      915.14      775.27     78.66 o 
 -18   2   3     4804.60     4441.81    122.24 o 
 -16   2   3      697.13      720.80     54.60 o 
 -14   2   3      770.09      794.59     44.65 o 
 -12   2   3     1838.30     2080.95     38.85 o 
 -10   2   3     3212.87     3422.74     50.85 o 
  -8   2   3    16081.91    17144.75    244.78 o 
  -6   2   3     3802.07     3581.98     44.67 o 
  -4   2   3       17.78       30.19      7.29 o 
  -2   2   3      446.04      432.19     25.84 o 
   0   2   3    25071.39    25217.08    215.21 o 
   2   2   3      137.43      185.47     16.17 o 
   4   2   3       27.04       32.10      7.18 o 
   6   2   3    15890.61    16506.74    194.15 o 
   8   2   3     2876.48     2810.84     73.57 o 
  10   2   3      943.13      967.11     64.53 o 
  12   2   3      237.84      182.40     22.36 o 
  14   2   3     1009.50     1009.00     62.16 o 
  16   2   3      858.38      833.53     88.87 o 
  18   2   3      521.50      695.82    100.50 o 
  20   2   3      466.18      494.63     67.38 o 
  22   2   3      608.97      523.75    106.67 o 
 -27   3   3      430.88      386.10    129.04 o 
 -25   3   3       76.83       54.19     21.27 o 
 -23   3   3       51.74      109.52     23.47 o 
 -21   3   3     3193.60     3179.66    136.28 o 
 -19   3   3     3077.03     2898.52    125.94 o 
 -17   3   3       35.31       43.33      9.67 o 
 -15   3   3      185.27      246.91     28.37 o 
 -13   3   3     1551.94     1440.37     54.12 o 
 -11   3   3     3151.69     3592.75     57.87 o 
  -9   3   3     1511.76     1580.15     46.31 o 
  -7   3   3     4445.29     4663.36     69.17 o 
  -5   3   3     3764.18     3730.17     57.26 o 
  -3   3   3       44.89       75.07      8.82 o 
  -1   3   3     1931.26     1732.67     42.82 o 
   1   3   3     4786.45     5220.99     61.74 o 
   3   3   3      433.03      402.18     29.52 o 
   5   3   3     6389.88     6281.23     93.66 o 
   7   3   3     3086.43     3079.62     64.17 o 
   9   3   3      424.17      444.87     36.92 o 
  11   3   3      527.00      526.79     53.13 o 
  13   3   3     1233.47     1302.94     40.88 o 
  15   3   3      551.32      496.06     63.75 o 
  17   3   3      247.60      235.06     45.06 o 
  19   3   3        3.30       63.32     32.54 o 
  21   3   3      108.96      133.46     31.71 o 
 -26   4   3       55.03       78.26     29.77 o 
 -24   4   3      190.97      130.98     27.59 o 
 -22   4   3      920.58      928.24     87.73 o 
 -20   4   3      628.86      536.85     44.90 o 
 -18   4   3      854.78      796.90     60.69 o 
 -16   4   3     6108.92     6180.23    122.29 o 
 -14   4   3     3998.93     4085.45     73.79 o 
 -12   4   3      803.60      895.08     48.39 o 
 -10   4   3     3219.46     3648.28     59.65 o 
  -8   4   3        0.62       13.51      8.68 o 
  -6   4   3     8943.07     8989.44    132.06 o 
  -4   4   3     1339.10     1105.08     37.87 o 
  -2   4   3     8001.36     7840.35     85.59 o 
   0   4   3      487.09      489.06     29.10 o 
   2   4   3      664.03      748.98     36.02 o 
   4   4   3      229.43      220.82     21.12 o 
   6   4   3      485.68      539.52     34.22 o 
   8   4   3       13.07       54.63     12.86 o 
  10   4   3     2583.87     2340.81    114.98 o 
  12   4   3      607.33      591.10     57.34 o 
  14   4   3       87.30       76.85     16.74 o 
  16   4   3       21.95       52.67     28.48 o 
  18   4   3      586.46      666.59     83.88 o 
  20   4   3      176.22      118.12     31.74 o 
  22   4   3        0.60       67.94     30.01 o 
 -27   5   3       12.42       42.83     25.89 o 
 -25   5   3        0.96       80.69     24.01 o 
 -23   5   3       37.18       42.54     30.67 o 
 -21   5   3     2139.58     2056.84    165.82 o 
 -19   5   3     4413.55     4653.96    128.87 o 
 -17   5   3      201.25      144.78     18.43 o 
 -15   5   3     2337.30     2084.75    104.97 o 
 -13   5   3       81.78       88.71     11.97 o 
 -11   5   3     1539.23     1515.50     67.61 o 
  -9   5   3     1281.44     1206.20     41.28 o 
  -7   5   3    24030.08    21658.95   1997.44 o 
  -5   5   3      128.12      166.38     16.09 o 
  -3   5   3    14704.77    14874.34    207.89 o 
  -1   5   3     3769.98     3908.72     48.96 o 
   1   5   3       57.29       91.12     10.01 o 
   3   5   3      548.94      544.96     39.86 o 
   5   5   3        9.11       31.41     12.76 o 
   7   5   3     2292.06     2377.20     92.19 o 
   9   5   3      897.65      807.99     46.40 o 
  11   5   3     1826.57     1745.37     83.76 o 
  13   5   3     1053.89      940.72    103.22 o 
  15   5   3       29.41       41.75     10.77 o 
  17   5   3       55.26      108.14     57.35 o 
  19   5   3       54.20       87.16     33.73 o 
  21   5   3      512.20      343.41     96.64 o 
 -26   6   3      356.26      348.69     79.65 o 
 -24   6   3        0.09        7.18     23.78 o 
 -22   6   3     1982.71     2253.28    245.30 o 
 -20   6   3     2611.22     2609.78    111.66 o 
 -18   6   3      211.50      260.73     31.15 o 
 -16   6   3      820.41      828.78     65.41 o 
 -14   6   3      434.76      476.88     51.72 o 
 -12   6   3     3496.16     3594.80     90.71 o 
 -10   6   3     5964.66     6076.72    141.22 o 
  -8   6   3    25198.96    28265.38    470.54 o 
  -6   6   3    19786.31    20968.18    410.36 o 
  -4   6   3     4415.42     4149.39     78.44 o 
  -2   6   3     5829.68     6034.26     92.63 o 
   0   6   3     1198.60     1283.04     37.60 o 
   2   6   3      344.73      304.13     57.08 o 
   4   6   3     2873.50     2745.89     69.13 o 
   6   6   3     2846.36     2898.92     64.49 o 
   8   6   3     2975.14     2973.89     66.05 o 
  10   6   3     1229.19     1423.10     78.27 o 
  12   6   3       59.21       82.92     14.24 o 
  14   6   3      938.83     1014.99     70.73 o 
  16   6   3     1984.58     1971.85     68.51 o 
  18   6   3     1095.83     1034.92    136.05 o 
  20   6   3        0.52       71.67     43.02 o 
 -25   7   3       78.27      119.70     38.24 o 
 -23   7   3      275.03      273.54     53.16 o 
 -21   7   3      649.45      552.69     70.94 o 
 -19   7   3     1466.96     1436.57    148.33 o 
 -17   7   3       29.58       56.74     23.44 o 
 -15   7   3    11771.67    11579.73    388.33 o 
 -13   7   3    12167.64    11879.15    342.50 o 
 -11   7   3     1740.96     1538.74     78.67 o 
  -9   7   3     2440.86     2283.89    131.04 o 
  -7   7   3     1314.30     1303.16     65.67 o 
  -5   7   3      778.56      578.35     55.79 o 
  -3   7   3       63.96       59.13     10.90 o 
  -1   7   3     2067.35     1935.13     50.30 o 
   1   7   3     4441.40     4492.89     77.01 o 
   3   7   3     4677.94     4616.30    117.98 o 
   5   7   3        2.20        0.92     26.68 o 
   7   7   3     1377.48     1456.35    103.68 o 
   9   7   3      125.14      122.55     24.48 o 
  11   7   3      690.41      645.29     71.69 o 
  13   7   3     2706.00     2864.61    100.38 o 
  15   7   3      500.23      650.52     46.72 o 
  17   7   3     1305.12     1432.85    175.05 o 
  19   7   3      225.18      204.88     68.36 o 
  21   7   3     1069.25      729.47    168.66 o 
 -26   8   3       14.87       24.91     20.18 o 
 -24   8   3       12.20       66.37     28.50 o 
 -22   8   3      124.67      180.27     43.85 o 
 -20   8   3        0.73       46.85     15.43 o 
 -18   8   3      890.40      690.16     79.39 o 
 -16   8   3      955.29     1012.75     76.58 o 
 -14   8   3      446.62      417.48     54.94 o 
 -12   8   3        8.90       28.51     16.24 o 
 -10   8   3      540.69      610.77     83.30 o 
  -8   8   3      653.10      734.99     98.08 o 
  -6   8   3      653.11      813.55     73.44 o 
  -4   8   3     1581.34     1560.41     61.52 o 
  -2   8   3      732.21      888.56     45.89 o 
   0   8   3      647.40      650.54     27.26 o 
   2   8   3      332.08      356.82     31.17 o 
   4   8   3     3060.94     3023.57    107.21 o 
   6   8   3      885.64     1004.38    114.36 o 
   8   8   3     2776.66     2841.14    241.92 o 
  10   8   3     1119.44     1000.00     60.29 o 
  12   8   3        4.33       24.70     20.12 o 
  14   8   3        0.02       41.42     37.43 o 
  16   8   3     2451.97     2510.67    182.55 o 
  18   8   3     1654.12     1658.09    185.46 o 
  20   8   3       36.56       87.57     51.42 o 
 -25   9   3      906.61      636.40    133.06 o 
 -23   9   3      278.73      311.74     63.27 o 
 -21   9   3      240.24      218.62     48.39 o 
 -19   9   3       36.47       96.94     29.67 o 
 -17   9   3      112.10      105.95     22.71 o 
 -15   9   3     1815.11     2071.03    147.80 o 
 -13   9   3      460.54      549.74     64.16 o 
 -11   9   3       39.49       48.87     15.67 o 
  -9   9   3     1257.83     1277.26    100.15 o 
  -7   9   3     1208.60     1355.74     86.29 o 
  -5   9   3     1178.94     1057.24     70.42 o 
  -3   9   3     3830.42     3709.40    112.29 o 
  -1   9   3     6767.85     6824.26    139.10 o 
   1   9   3     3063.54     2933.56     62.96 o 
   3   9   3     2324.17     2382.95    102.46 o 
   5   9   3     1276.68     1380.75    136.15 o 
   7   9   3       42.96       66.11     23.68 o 
   9   9   3     1422.71     1705.32    159.01 o 
  11   9   3      169.99      197.90     35.97 o 
  13   9   3      105.60      130.99     34.15 o 
  15   9   3     2927.72     3121.73    125.37 o 
  17   9   3     2695.23     2528.47    251.58 o 
  19   9   3      153.44      189.74     43.24 o 
 -24  10   3      232.10      116.68     44.52 o 
 -22  10   3      400.65      323.82     72.72 o 
 -20  10   3     1970.17     1896.74    108.35 o 
 -18  10   3      187.34      207.52     48.97 o 
 -16  10   3     1375.56     1515.46     77.88 o 
 -14  10   3     2073.11     2023.18     75.57 o 
 -12  10   3     2091.63     2120.68     95.30 o 
 -10  10   3      476.10      507.92     72.06 o 
  -8  10   3     1355.73     1359.57     96.29 o 
  -6  10   3      255.83      224.10     33.00 o 
  -4  10   3       15.84       15.86     14.75 o 
  -2  10   3       91.10       84.69     23.48 o 
   0  10   3      608.87      698.66     44.69 o 
   2  10   3      128.43      129.27     28.35 o 
   4  10   3     2105.13     2181.22    156.58 o 
   6  10   3      281.88      288.48     48.00 o 
   8  10   3      397.84      453.90     75.67 o 
  10  10   3     2222.91     2142.75    117.41 o 
  12  10   3      552.56      611.67     80.11 o 
  14  10   3      825.17      877.41    123.59 o 
  16  10   3      190.71      202.72     40.32 o 
  18  10   3      382.89      341.15    125.48 o 
  20  10   3       95.74      229.47     70.88 o 
 -23  11   3       22.35       78.27     36.88 o 
 -21  11   3      178.69      255.53     59.73 o 
 -19  11   3      325.07      345.36     50.45 o 
 -17  11   3     2894.70     2977.69     85.10 o 
 -15  11   3     1836.80     1950.93    105.79 o 
 -13  11   3      267.40      319.12     46.05 o 
 -11  11   3     2008.74     1911.77     81.47 o 
  -9  11   3        1.48       51.77     18.59 o 
  -7  11   3     2532.41     2597.79     84.73 o 
  -5  11   3        3.42       37.10     25.74 o 
  -3  11   3      964.46      821.65     58.23 o 
  -1  11   3     5171.10     5008.43    113.18 o 
   1  11   3     3371.86     3090.34     80.77 o 
   3  11   3      356.67      550.91     71.63 o 
   5  11   3      216.27      332.88     39.70 o 
   7  11   3       40.00      115.72     29.25 o 
   9  11   3     1473.95     1607.52    129.00 o 
  11  11   3       21.06       55.70     17.16 o 
  13  11   3      534.32      519.97     62.27 o 
  15  11   3       75.97       84.02     34.69 o 
  17  11   3     3513.66     3639.41    207.22 o 
  19  11   3      994.59      897.85    157.63 o 
 -22  12   3      130.31      150.55     46.95 o 
 -20  12   3      538.95      644.59     98.42 o 
 -18  12   3      676.39      747.85    115.90 o 
 -16  12   3       52.80      130.31     38.91 o 
 -14  12   3     1008.47      874.98     88.50 o 
 -12  12   3     3079.46     3022.67     96.13 o 
 -10  12   3    11173.07    11129.36    243.69 o 
  -8  12   3    16973.79    16988.08    353.13 o 
  -6  12   3     2650.93     2611.18     83.48 o 
  -4  12   3     3503.55     3431.93     91.89 o 
  -2  12   3     1418.22     1306.14    105.73 o 
   0  12   3      179.13      193.92     27.08 o 
   2  12   3      234.15      307.47     47.05 o 
   4  12   3     2349.87     2354.42    178.75 o 
   6  12   3     6687.83     6937.99    168.56 o 
   8  12   3     6248.02     6347.86    178.64 o 
  10  12   3     1915.76     2062.55    158.68 o 
  12  12   3      292.38      272.69     52.93 o 
  14  12   3      395.17      436.98     92.00 o 
  16  12   3      292.00      266.07     49.35 o 
  18  12   3      138.66      143.77     58.30 o 
 -21  13   3      364.74      387.70     97.64 o 
 -19  13   3       29.17       31.14     20.26 o 
 -17  13   3       39.94       32.06     17.45 o 
 -15  13   3      358.46      229.63     49.93 o 
 -13  13   3      189.77      231.19     33.02 o 
 -11  13   3        1.70       30.66     20.23 o 
  -9  13   3       25.15       58.42     21.10 o 
  -7  13   3     9629.17    10010.14    221.55 o 
  -5  13   3     1437.21     1532.97     63.70 o 
  -3  13   3     6729.70     6359.79    183.58 o 
  -1  13   3      950.24      882.33     47.13 o 
   1  13   3      200.11      206.21     35.01 o 
   3  13   3      733.84      793.77     91.49 o 
   5  13   3      189.17      236.22     41.59 o 
   7  13   3      383.16      385.01     78.67 o 
   9  13   3      164.37      101.86     50.17 o 
  11  13   3      378.93      260.63     53.19 o 
  13  13   3       58.70       94.23     30.83 o 
  15  13   3      938.84     1005.96    144.19 o 
  17  13   3      405.02      328.41     84.09 o 
 -20  14   3      735.90      636.29    155.18 o 
 -18  14   3      801.70      728.44    122.57 o 
 -16  14   3      639.73      730.36     97.71 o 
 -14  14   3      437.87      353.92     48.68 o 
 -12  14   3      336.79      377.35     51.39 o 
 -10  14   3     1492.08     1345.34     84.59 o 
  -8  14   3      107.58      142.46     21.86 o 
  -6  14   3       15.23       35.36     16.51 o 
  -4  14   3     5383.59     5454.39    260.06 o 
  -2  14   3     7246.02     6720.10    237.63 o 
   0  14   3       87.04       68.81     14.75 o 
   2  14   3      790.78      801.06     88.76 o 
   4  14   3     1422.93     1550.78    157.06 o 
   6  14   3     1570.10     1694.45    106.48 o 
   8  14   3       71.28       64.67     23.71 o 
  10  14   3       82.39      108.98     45.63 o 
  12  14   3     1813.06     1860.55    135.57 o 
  14  14   3      859.48      671.14    115.58 o 
  16  14   3     1069.04      965.03    174.73 o 
 -19  15   3     1320.93     1379.17    152.86 o 
 -17  15   3     1762.45     1638.03    204.50 o 
 -15  15   3      942.73      869.18    103.54 o 
 -13  15   3     1135.30     1230.63    137.69 o 
 -11  15   3     1803.36     2028.31    118.33 o 
  -9  15   3      700.34      793.91     91.24 o 
  -7  15   3        0.69       45.64     19.66 o 
  -5  15   3     3993.50     3689.89    135.27 o 
  -3  15   3    10461.72     9881.95    207.75 o 
  -1  15   3    10787.18    10512.11    458.78 o 
   1  15   3     3250.86     3154.36     88.65 o 
   3  15   3     1923.03     1869.96     86.65 o 
   5  15   3      898.59     1108.90    111.63 o 
   7  15   3      464.54      453.34     62.26 o 
   9  15   3      595.36      562.76    109.13 o 
  11  15   3     1042.18      965.28    170.07 o 
  13  15   3     1392.54     1304.37    158.84 o 
  15  15   3     1516.34     1394.21    109.75 o 
 -18  16   3      711.88      637.77    128.95 o 
 -16  16   3       15.68       10.02     26.22 o 
 -14  16   3        5.34       40.06     16.56 o 
 -12  16   3       61.05       81.93     22.24 o 
 -10  16   3       82.73      137.72     39.22 o 
  -8  16   3        7.35       71.65     22.47 o 
  -6  16   3      352.83      458.30     54.13 o 
  -4  16   3      167.28      142.30     33.46 o 
  -2  16   3      725.66      841.06     93.91 o 
   0  16   3      599.95      522.96     98.31 o 
   2  16   3       34.23       69.40     24.40 o 
   4  16   3      595.38      593.71     80.23 o 
   6  16   3      106.69      238.79     53.04 o 
   8  16   3     2689.47     2896.78    157.64 o 
  10  16   3     1584.12     1635.28    146.54 o 
  12  16   3      466.30      429.23    115.58 o 
  14  16   3       81.95      115.94     49.42 o 
 -17  17   3      630.20      582.72    125.67 o 
 -15  17   3      917.59     1027.31    143.40 o 
 -13  17   3      329.19      406.85     59.84 o 
 -11  17   3     1966.60     1832.49    157.08 o 
  -9  17   3     1380.51     1423.16    151.30 o 
  -7  17   3      206.14      196.05     34.33 o 
  -5  17   3      645.01      469.83     59.46 o 
  -3  17   3     1069.29      916.85    100.25 o 
  -1  17   3     2685.69     3010.72    131.64 o 
   1  17   3      551.05      674.42     93.43 o 
   3  17   3      762.11      955.70     87.59 o 
   5  17   3     2289.05     2235.14    220.28 o 
   7  17   3       84.24      124.12     33.99 o 
   9  17   3        0.13       30.94     18.91 o 
  11  17   3        0.61       52.49     30.90 o 
  13  17   3      147.84      146.39     54.06 o 
 -16  18   3      190.40      218.17     57.32 o 
 -14  18   3      311.31      363.95     61.13 o 
 -12  18   3        8.95       64.76     27.94 o 
 -10  18   3      436.46      441.66     65.28 o 
  -8  18   3     4254.24     4511.29    106.64 o 
  -6  18   3     1899.66     1919.55     84.74 o 
  -4  18   3     1538.19     1659.56    117.97 o 
  -2  18   3     1520.57     1599.21    177.33 o 
   0  18   3      621.64      639.88     96.47 o 
   2  18   3       15.97       57.04     31.10 o 
   4  18   3       27.30       44.54     20.44 o 
   6  18   3      149.08      158.18     42.67 o 
   8  18   3       10.89       49.98     24.45 o 
  10  18   3      288.72      207.76     80.83 o 
 -13  19   3      453.60      466.26     87.05 o 
 -11  19   3       87.34       95.79     42.44 o 
  -9  19   3      223.43      162.96     32.69 o 
  -7  19   3      484.67      432.18     64.59 o 
  -5  19   3        0.49       52.57     23.38 o 
  -3  19   3        5.65       27.65     28.51 o 
  -1  19   3       29.21       73.48     33.00 o 
   1  19   3       81.83      108.28     44.96 o 
   3  19   3      554.65      674.60     91.53 o 
   5  19   3        0.32       44.96     35.33 o 
   7  19   3      107.93      119.74     30.19 o 
   9  19   3        3.07       25.13     38.74 o 
 -12  20   3      100.60       46.54     25.31 o 
 -10  20   3       21.03       43.04     25.51 o 
  -8  20   3     1013.99      848.96    152.34 o 
  -6  20   3     1614.03     1610.56    229.24 o 
  -4  20   3      980.81     1254.19    202.11 o 
  -2  20   3       44.82      103.74     35.22 o 
   0  20   3      151.60      112.74     39.44 o 
   2  20   3     1137.09     1296.93    183.31 o 
   4  20   3     1468.89     1514.83    120.25 o 
   6  20   3     1046.51      925.57    160.76 o 
  -7  21   3       64.23       95.27     44.05 o 
  -5  21   3      765.39      827.15    113.88 o 
  -3  21   3       29.94      115.09     38.51 o 
  -1  21   3     1070.12      943.19    174.54 o 
   1  21   3     3178.44     3612.89    130.94 o 
   3  21   3      733.87      840.18    159.99 o 
 -26   0   4       55.12       64.60     59.14 o 
 -24   0   4     1478.34     1491.16    461.32 o 
 -22   0   4     1388.07     1156.99    312.55 o 
 -20   0   4     6728.04     6544.43    158.81 o 
 -18   0   4    10488.35    10030.85    347.51 o 
 -16   0   4      227.22      234.69     59.83 o 
 -14   0   4        0.35       62.67     21.59 o 
 -12   0   4       76.66       38.98     15.05 o 
 -10   0   4     5483.42     5481.97    215.19 o 
  -8   0   4    14469.16    14901.90    348.86 o 
  -6   0   4    13179.29    12839.02    237.47 o 
  -4   0   4    25445.23    25881.33    442.23 o 
  -2   0   4     2003.82     1777.67     57.56 o 
   0   0   4     6387.88     6718.32    136.53 o 
   2   0   4      118.71      185.14     25.89 o 
   4   0   4    94778.90   101347.40   1487.48 o 
   6   0   4    15214.90    16869.87    417.30 o 
   8   0   4     2207.13     2028.34    172.40 o 
  10   0   4    11183.73    12430.26    341.25 o 
  12   0   4     1254.34     1099.77    137.33 o 
  14   0   4      924.93      873.56    145.64 o 
  16   0   4     2238.70     2393.71    199.68 o 
  18   0   4      219.08      193.73     92.04 o 
  20   0   4     2172.23     2006.08    285.71 o 
 -27   1   4       79.44       65.98     35.27 o 
 -25   1   4     1195.69     1407.18    186.61 o 
 -23   1   4      472.60      381.28     71.06 o 
 -21   1   4      291.70      312.91     56.95 o 
 -19   1   4     2074.44     1901.47     97.69 o 
 -17   1   4     2795.80     2720.80     68.77 o 
 -15   1   4      723.84      661.04     45.61 o 
 -13   1   4      884.29      859.04     52.83 o 
 -11   1   4     5305.86     5682.83    118.77 o 
  -9   1   4      624.68      458.23    141.52 o 
  -7   1   4     4333.46     4770.37    100.57 o 
  -5   1   4     1596.56     1787.78     38.87 o 
  -3   1   4       55.81       40.21      8.47 o 
  -1   1   4      671.25      694.14     29.87 o 
   1   1   4     1451.10     1208.74     31.37 o 
   3   1   4     3312.41     3211.06     70.64 o 
   5   1   4     9713.05     9466.30    161.43 o 
   7   1   4     8547.98     9536.58    182.98 o 
   9   1   4      619.71      586.82     68.41 o 
  11   1   4      522.83      481.00     50.99 o 
  13   1   4       90.68      144.25     22.31 o 
  15   1   4       36.80       63.53     30.00 o 
  17   1   4      316.64      386.93     65.51 o 
  19   1   4       25.07       69.02     27.12 o 
  21   1   4      583.94      389.55     70.10 o 
 -26   2   4      193.73      191.83     70.33 o 
 -24   2   4       47.34       44.48     18.91 o 
 -22   2   4        1.00       23.51     26.17 o 
 -20   2   4     2593.50     2273.04     54.53 o 
 -18   2   4      100.55       70.08     14.57 o 
 -16   2   4     3251.96     3208.71     85.64 o 
 -14   2   4     2207.16     2396.45     54.42 o 
 -12   2   4       38.87       49.74     10.67 o 
 -10   2   4      290.40      312.04     37.79 o 
  -8   2   4      323.74      454.39     56.33 o 
  -6   2   4     3099.46     3161.02     53.19 o 
  -4   2   4     2705.32     2491.64     41.30 o 
  -2   2   4    13089.47    12740.81    138.05 o 
   0   2   4    24760.91    24209.83    269.05 o 
   2   2   4     3941.23     4298.93    114.01 o 
   4   2   4     1595.09     1646.43     41.90 o 
   6   2   4     5047.47     5097.26    116.11 o 
   8   2   4      689.28      711.72     66.45 o 
  10   2   4     1267.49     1425.19     78.07 o 
  12   2   4        2.32       48.58     21.21 o 
  14   2   4       43.69       48.38     17.84 o 
  16   2   4       28.80       64.33     35.85 o 
  18   2   4      191.13      184.16     57.38 o 
  20   2   4        1.69       61.25     24.41 o 
 -27   3   4      100.93       80.23     36.53 o 
 -25   3   4      345.65      299.58    104.82 o 
 -23   3   4      927.73      701.65     76.55 o 
 -21   3   4      482.57      378.90     43.46 o 
 -19   3   4      131.19      123.98     18.51 o 
 -17   3   4     3493.03     3938.27     83.41 o 
 -15   3   4    10511.60    10768.62    177.11 o 
 -13   3   4     4227.03     4347.19     94.75 o 
 -11   3   4    10177.35    10391.87    203.02 o 
  -9   3   4      297.47      249.93     22.79 o 
  -7   3   4        0.34       19.34     10.30 o 
  -5   3   4        3.22       41.11     10.42 o 
  -3   3   4     1544.46     1525.40     40.58 o 
  -1   3   4     2136.52     2223.66     40.70 o 
   1   3   4     1821.07     1636.28     55.24 o 
   3   3   4    18473.68    18545.25    248.80 o 
   5   3   4    11320.28    10878.74    197.15 o 
   7   3   4      492.93      504.48     49.76 o 
   9   3   4      182.67      153.64     27.63 o 
  11   3   4        1.71       21.30     16.88 o 
  13   3   4       35.80       58.57     20.69 o 
  15   3   4      107.07       92.81     23.47 o 
  17   3   4     1010.49     1203.13     92.34 o 
  19   3   4      119.67      169.64     62.14 o 
  21   3   4      152.32      175.96     56.80 o 
 -26   4   4       58.46      122.65     75.07 o 
 -24   4   4       39.41       47.03     27.92 o 
 -22   4   4      224.84      194.23     37.93 o 
 -20   4   4       19.44       74.25     17.27 o 
 -18   4   4      679.53      563.57     54.90 o 
 -16   4   4     6744.39     6484.45    156.13 o 
 -14   4   4      475.65      525.64     63.11 o 
 -12   4   4      225.22      273.81     30.18 o 
 -10   4   4      976.35     1188.47     77.85 o 
  -8   4   4     3393.94     3413.16     58.73 o 
  -6   4   4     1121.34      983.16     31.93 o 
  -4   4   4     1337.28     1396.41     41.00 o 
  -2   4   4      664.22      488.45     45.51 o 
   0   4   4       42.39       21.99      8.61 o 
   2   4   4       78.86       98.74     16.69 o 
   4   4   4        7.03       24.43     13.88 o 
   6   4   4     7237.03     7152.95    140.56 o 
   8   4   4      626.22      710.82     67.39 o 
  10   4   4     2596.03     2778.66     99.22 o 
  12   4   4       15.73       24.31     10.20 o 
  14   4   4       10.50       44.57     15.59 o 
  16   4   4      473.43      438.15     75.13 o 
  18   4   4        5.23       73.84     33.49 o 
  20   4   4        4.96       98.54     32.48 o 
 -27   5   4     1014.35     1054.25    336.67 o 
 -25   5   4     1149.46     1017.60    213.75 o 
 -23   5   4      539.98      532.16     66.20 o 
 -21   5   4      112.59      164.14     25.16 o 
 -19   5   4       43.51       59.57     14.98 o 
 -17   5   4      929.35      986.17     93.43 o 
 -15   5   4     3561.08     3489.86     87.60 o 
 -13   5   4     5483.57     5787.38    124.59 o 
 -11   5   4     2178.05     2320.53    149.55 o 
  -9   5   4      131.99      277.60     31.03 o 
  -7   5   4     3347.24     3259.68     66.89 o 
  -5   5   4     1668.71     1766.54     47.96 o 
  -3   5   4      825.30     1008.09     30.36 o 
  -1   5   4     3948.70     3411.25     74.08 o 
   1   5   4     2704.13     2896.14     96.51 o 
   3   5   4       82.02      215.47     23.65 o 
   5   5   4        1.75       30.23     17.63 o 
   7   5   4     3336.99     3488.82     99.73 o 
   9   5   4      228.06      244.45     32.36 o 
  11   5   4       95.01       96.19     17.92 o 
  13   5   4      402.31      394.69     35.78 o 
  15   5   4     1462.96     1356.72    108.91 o 
  17   5   4      439.25      409.27     76.42 o 
  19   5   4      329.19      356.80     68.34 o 
 -26   6   4      162.48      162.22     68.64 o 
 -24   6   4      410.50      351.33     81.08 o 
 -22   6   4      650.02      519.16     74.18 o 
 -20   6   4     5228.61     4826.23    161.61 o 
 -18   6   4     4758.00     4675.09    114.70 o 
 -16   6   4      486.36      475.86     58.51 o 
 -14   6   4     1723.11     1794.83     61.94 o 
 -12   6   4     1038.77     1148.58    120.72 o 
 -10   6   4      880.47      976.45    107.13 o 
  -8   6   4     2957.68     2959.26     91.47 o 
  -6   6   4     4610.25     4482.62    110.35 o 
  -4   6   4     2173.11     2194.09     80.87 o 
  -2   6   4     7612.24     7485.81    154.09 o 
   0   6   4     1179.76     1149.97     65.44 o 
   2   6   4      386.83      487.37     42.89 o 
   4   6   4       66.23       92.62     15.77 o 
   6   6   4      822.68      949.09     59.20 o 
   8   6   4     4970.08     5102.88    121.37 o 
  10   6   4     1023.19      988.97     61.87 o 
  12   6   4      730.17      667.57     55.23 o 
  14   6   4      613.64      688.04     54.35 o 
  16   6   4       52.56       84.75     36.70 o 
  18   6   4      661.39      550.33    125.08 o 
  20   6   4      153.01      168.80    101.33 o 
 -25   7   4      524.51      366.42     71.49 o 
 -23   7   4      822.99      752.01    143.38 o 
 -21   7   4      302.05      259.78     37.90 o 
 -19   7   4       10.21       34.68     17.32 o 
 -17   7   4      738.91      652.51     73.54 o 
 -15   7   4      168.11      156.53     23.39 o 
 -13   7   4      395.26      469.50     54.90 o 
 -11   7   4      620.34      704.71     88.39 o 
  -9   7   4     1009.85      922.85     92.77 o 
  -7   7   4       73.88      125.99     22.76 o 
  -5   7   4      849.76      828.11     60.33 o 
  -3   7   4       12.44       42.23     12.18 o 
  -1   7   4      752.66      813.59     76.68 o 
   1   7   4       15.83       20.65     11.06 o 
   3   7   4      343.38      264.18     26.45 o 
   5   7   4     1977.19     2115.10     99.90 o 
   7   7   4     1310.06     1399.07     68.43 o 
   9   7   4      134.68      136.44     18.45 o 
  11   7   4      684.05      674.03     64.11 o 
  13   7   4      645.06      712.33     87.09 o 
  15   7   4      510.65      390.11     48.14 o 
  17   7   4      470.72      517.02    113.53 o 
  19   7   4      576.74      479.80    104.38 o 
 -26   8   4      266.17      168.47     74.23 o 
 -24   8   4       14.93       46.51     42.49 o 
 -22   8   4      528.73      513.16    102.57 o 
 -20   8   4      165.20      226.32     34.87 o 
 -18   8   4     1126.22     1171.30    124.89 o 
 -16   8   4     1965.58     2095.85    117.69 o 
 -14   8   4      915.74      907.03     86.71 o 
 -12   8   4      103.79      115.76     22.82 o 
 -10   8   4     1353.94     1328.41     73.27 o 
  -8   8   4     1105.72     1087.47    117.50 o 
  -6   8   4      323.22      307.62     44.09 o 
  -4   8   4    13386.62    13231.25    254.73 o 
  -2   8   4     8036.72     8051.85    207.81 o 
   0   8   4      186.99      119.41     15.37 o 
   2   8   4      958.39     1048.37     75.60 o 
   4   8   4     4823.76     5029.62    241.71 o 
   6   8   4      717.25      626.59     70.35 o 
   8   8   4     6549.74     6138.75    429.84 o 
  10   8   4      371.11      405.43     69.37 o 
  12   8   4      322.09      354.03     55.23 o 
  14   8   4       47.41       57.87     25.70 o 
  16   8   4     1597.67     1720.12    222.05 o 
  18   8   4       18.98      107.22     44.07 o 
 -25   9   4       14.95       41.65     29.38 o 
 -23   9   4      103.25      149.44     34.50 o 
 -21   9   4       57.07       60.92     15.87 o 
 -19   9   4      588.10      549.15     77.34 o 
 -17   9   4     2479.20     2311.32     88.21 o 
 -15   9   4     4966.83     4952.04    141.37 o 
 -13   9   4     2127.75     1928.12     98.93 o 
 -11   9   4     1137.98     1262.59    158.67 o 
  -9   9   4     1184.02     1161.88    122.97 o 
  -7   9   4     3722.63     3557.11    112.83 o 
  -5   9   4       15.08       59.13     16.55 o 
  -3   9   4      617.94      505.62     62.57 o 
  -1   9   4     1329.63     1427.80     77.52 o 
   1   9   4     2818.47     2920.89     68.97 o 
   3   9   4      466.60      434.73     53.68 o 
   5   9   4     1997.06     2040.51    192.26 o 
   7   9   4      173.50      155.28     31.30 o 
   9   9   4      261.03      368.91     75.65 o 
  11   9   4      373.31      365.50     82.08 o 
  13   9   4      896.97      985.12    108.86 o 
  15   9   4      312.24      295.53     59.23 o 
  17   9   4        8.00      103.38     44.26 o 
 -24  10   4      356.22      298.10     58.13 o 
 -22  10   4       72.05       74.78     30.67 o 
 -20  10   4      321.15      226.44     29.95 o 
 -18  10   4      945.10      890.73     96.45 o 
 -16  10   4       26.47       64.33     23.00 o 
 -14  10   4       25.94       38.77     17.86 o 
 -12  10   4     3454.43     3234.05    126.68 o 
 -10  10   4       36.26       23.31     18.11 o 
  -8  10   4      145.97      181.25     33.71 o 
  -6  10   4       64.35      136.07     32.89 o 
  -4  10   4     2511.24     2343.98     68.45 o 
  -2  10   4     1216.91     1238.12     68.70 o 
   0  10   4      458.19      595.55     69.04 o 
   2  10   4      220.82      258.13     30.66 o 
   4  10   4     2812.09     2917.59    150.39 o 
   6  10   4     3648.87     3621.14    302.81 o 
   8  10   4     1167.41     1385.54    134.43 o 
  10  10   4      354.08      381.33     49.13 o 
  12  10   4      229.74      272.31     41.97 o 
  14  10   4      784.83      755.34    100.31 o 
  16  10   4       11.78       82.66     32.53 o 
  18  10   4     1879.52     1894.64    366.36 o 
 -23  11   4     2179.22     2756.62    259.39 o 
 -21  11   4      258.39      210.85     39.24 o 
 -19  11   4      363.50      359.92     52.93 o 
 -17  11   4      325.26      285.80     42.39 o 
 -15  11   4     1493.65     1345.48     77.08 o 
 -13  11   4      653.48      849.09     94.13 o 
 -11  11   4     1593.66     1543.57    101.22 o 
  -9  11   4     1285.43     1376.78     65.63 o 
  -7  11   4     1401.89     1529.13     91.29 o 
  -5  11   4     3745.00     4005.88    161.60 o 
  -3  11   4        4.39       20.37     12.11 o 
  -1  11   4      986.89      940.27     88.50 o 
   1  11   4      219.41      230.28     32.94 o 
   3  11   4     1526.91     1463.80     81.53 o 
   5  11   4      945.22     1135.66    114.02 o 
   7  11   4      995.93     1063.25    113.32 o 
   9  11   4      967.83     1108.85    128.05 o 
  11  11   4      105.74      135.25     34.32 o 
  13  11   4       25.09       68.51     40.92 o 
  15  11   4       61.92       92.85     24.83 o 
  17  11   4      108.49      207.96     60.04 o 
 -22  12   4      277.00      198.29     69.60 o 
 -20  12   4        0.89       28.04     19.71 o 
 -18  12   4       37.19       58.82     21.42 o 
 -16  12   4      759.60      574.51     66.70 o 
 -14  12   4      619.66      763.08     71.22 o 
 -12  12   4     2138.66     1977.09    108.81 o 
 -10  12   4       41.18       73.79     59.86 o 
  -8  12   4      524.19      538.07     90.28 o 
  -6  12   4      307.16      489.13     71.08 o 
  -4  12   4     2370.98     2418.50     69.35 o 
  -2  12   4       44.41       55.43     13.54 o 
   0  12   4      110.04       64.26     16.44 o 
   2  12   4       69.52      112.24     27.97 o 
   4  12   4       84.82       99.06     37.13 o 
   6  12   4      609.00      603.75     83.67 o 
   8  12   4      240.95      272.53     55.03 o 
  10  12   4      176.47      286.18     50.86 o 
  12  12   4       59.03       53.85     25.08 o 
  14  12   4      239.61      155.74     39.56 o 
  16  12   4       38.22       97.16     44.47 o 
 -21  13   4       31.79       91.58     26.03 o 
 -19  13   4        8.82       35.21     22.02 o 
 -17  13   4      625.31      617.21     86.16 o 
 -15  13   4      142.95      199.32     36.55 o 
 -13  13   4       23.17       67.39     21.68 o 
 -11  13   4     1481.48     1573.67    152.20 o 
  -9  13   4     5478.48     5252.13    147.85 o 
  -7  13   4      141.68      163.42     36.60 o 
  -5  13   4     1642.00     1637.28    107.15 o 
  -3  13   4     1357.36     1351.40    109.27 o 
  -1  13   4     1088.27      949.82     53.50 o 
   1  13   4     1658.07     1692.74    107.21 o 
   3  13   4     1653.90     1779.17    201.62 o 
   5  13   4       56.20       88.74     39.77 o 
   7  13   4       67.76      102.92     24.39 o 
   9  13   4       61.39       99.81     24.68 o 
  11  13   4      402.82      452.80     78.25 o 
  13  13   4      165.71      106.51     35.72 o 
  15  13   4     1480.88     1249.26    178.66 o 
 -20  14   4     1036.26     1086.91    131.52 o 
 -18  14   4      867.19     1002.58    142.72 o 
 -16  14   4      857.53      848.31    106.24 o 
 -14  14   4      117.98      142.93     30.36 o 
 -12  14   4      713.54      780.65    114.90 o 
 -10  14   4     2005.95     1778.00    118.16 o 
  -8  14   4      127.11      195.85     41.92 o 
  -6  14   4       25.99       50.50     23.76 o 
  -4  14   4     2078.49     2247.40    107.10 o 
  -2  14   4        2.67       38.60     19.72 o 
   0  14   4      237.68      260.91     25.54 o 
   2  14   4      213.17      278.41     54.75 o 
   4  14   4     2134.36     2261.97    247.92 o 
   6  14   4     1985.88     2086.69    192.25 o 
   8  14   4       94.42       95.84     36.75 o 
  10  14   4      816.74      729.44    118.91 o 
  12  14   4      482.73      498.83     87.38 o 
  14  14   4      138.32      100.73     36.83 o 
 -19  15   4        1.85       68.60     27.53 o 
 -17  15   4      647.21      645.04    111.73 o 
 -15  15   4      305.77      323.33     69.80 o 
 -13  15   4      532.71      553.25     99.47 o 
 -11  15   4        9.07       58.27     19.35 o 
  -9  15   4      247.88      257.79     43.66 o 
  -7  15   4     1103.11      988.92    102.78 o 
  -5  15   4      877.62      888.69    110.24 o 
  -3  15   4      717.06      761.26     81.30 o 
  -1  15   4        0.04       42.24     18.54 o 
   1  15   4      316.81      373.02     81.97 o 
   3  15   4      264.75      357.23     64.02 o 
   5  15   4     1040.08     1122.49    139.68 o 
   7  15   4      498.27      597.58     96.72 o 
   9  15   4      935.26      924.75    139.10 o 
  11  15   4       41.81       73.13     28.32 o 
  13  15   4       38.92      103.15     47.67 o 
 -18  16   4      554.82      391.77    110.11 o 
 -16  16   4     2288.03     2700.67    161.82 o 
 -14  16   4     1323.45     1445.94    110.63 o 
 -12  16   4     1140.88     1109.96    185.31 o 
 -10  16   4      654.76      536.37     95.63 o 
  -8  16   4        0.56       26.81     24.68 o 
  -6  16   4     2642.22     2728.51     78.61 o 
  -4  16   4       63.06       84.72     25.52 o 
  -2  16   4        5.99       22.71     24.70 o 
   0  16   4     3719.11     3875.12    114.66 o 
   2  16   4      349.04      321.30     51.93 o 
   4  16   4       12.55       72.10     74.26 o 
   6  16   4      330.17      262.75     65.98 o 
   8  16   4       52.78       91.57     32.69 o 
  10  16   4      597.07      487.17    104.31 o 
  12  16   4       59.66       65.48     53.84 o 
 -17  17   4       44.71       95.40     36.61 o 
 -15  17   4      125.40      138.74     31.96 o 
 -13  17   4       13.92       34.28     23.31 o 
 -11  17   4       31.10       38.16     17.65 o 
  -9  17   4        0.24       54.74     28.06 o 
  -7  17   4      200.21      193.21     42.15 o 
  -5  17   4      809.68      765.19     98.34 o 
  -3  17   4      646.16      669.13     77.83 o 
  -1  17   4      950.86      939.53     97.66 o 
   1  17   4     2083.45     2072.23    193.54 o 
   3  17   4      406.44      382.19     71.01 o 
   5  17   4      324.55      372.06     58.06 o 
   7  17   4     1141.08     1135.12    169.05 o 
   9  17   4      327.88      296.32     85.83 o 
  11  17   4       13.98       52.14     27.62 o 
 -14  18   4        8.08       90.73     51.15 o 
 -12  18   4       48.98       74.95     35.10 o 
 -10  18   4       15.90       33.02     23.93 o 
  -8  18   4      295.64      359.21     70.20 o 
  -6  18   4     1302.10     1247.82     70.42 o 
  -4  18   4     1997.31     2072.37    221.41 o 
  -2  18   4     1272.93     1399.00    191.01 o 
   0  18   4      138.62      165.99     38.92 o 
   2  18   4     1128.30     1074.36    162.36 o 
   4  18   4      789.72      692.41    122.49 o 
   6  18   4       19.88       98.18     28.76 o 
   8  18   4       49.75       94.84     34.91 o 
 -13  19   4      994.48      901.55    232.94 o 
 -11  19   4      657.63      735.64    137.20 o 
  -9  19   4     1246.64     1261.56     86.69 o 
  -7  19   4     1830.85     1683.37    235.91 o 
  -5  19   4      545.06      570.72     95.52 o 
  -3  19   4        1.76       70.54     26.31 o 
  -1  19   4       88.33      133.74     38.58 o 
   1  19   4      625.56      772.72    118.90 o 
   3  19   4      804.85      686.79    114.26 o 
   5  19   4       28.61       77.23     46.51 o 
   7  19   4      345.14      337.30     55.79 o 
 -10  20   4       34.50      133.78     66.42 o 
  -8  20   4      713.97      662.29    116.06 o 
  -6  20   4      321.72      347.10     66.22 o 
  -4  20   4       91.92      127.08     51.14 o 
  -2  20   4       43.55      117.58     37.91 o 
   0  20   4       14.38       64.10     34.35 o 
   2  20   4       54.88       65.14     34.58 o 
   4  20   4      153.93      180.29     53.34 o 
 -27   1   5      185.37      226.01    100.09 o 
 -25   1   5      888.32      909.65    191.30 o 
 -23   1   5      834.14      843.13    155.44 o 
 -21   1   5     2758.68     2670.44    161.57 o 
 -19   1   5     4997.01     4696.87    148.47 o 
 -17   1   5      165.38      129.56     21.06 o 
 -15   1   5       42.19       46.94     23.60 o 
 -13   1   5       82.73      130.54     23.81 o 
 -11   1   5      289.97      334.81     43.58 o 
  -9   1   5     5216.68     5060.79    178.72 o 
  -7   1   5     1707.03     1672.10     52.47 o 
  -5   1   5      527.87      641.40     47.52 o 
  -3   1   5     1354.21     1252.21     30.99 o 
  -1   1   5     2945.63     3121.96     63.58 o 
   1   1   5     2334.07     2195.56    102.94 o 
   3   1   5     1738.21     1910.85    107.95 o 
   5   1   5        1.17       52.96     18.07 o 
   7   1   5     1875.56     2154.30    111.74 o 
   9   1   5     4309.72     4821.94    131.30 o 
  11   1   5      968.26      916.53     73.39 o 
  13   1   5      313.71      275.57     45.85 o 
  15   1   5      945.32      953.57     76.63 o 
  17   1   5      386.06      434.93     77.57 o 
  19   1   5      536.72      500.70    111.49 o 
 -26   2   5       98.41       67.62     48.68 o 
 -24   2   5      189.04      185.95     51.04 o 
 -22   2   5      900.12      896.29    174.41 o 
 -20   2   5      402.67      321.22     37.13 o 
 -18   2   5     5380.22     5316.41    127.23 o 
 -16   2   5     1870.41     1715.31     56.86 o 
 -14   2   5      810.25      752.78     75.94 o 
 -12   2   5      168.15      235.63     33.64 o 
 -10   2   5     6960.58     7045.37    228.13 o 
  -8   2   5      285.70      346.96     38.93 o 
  -6   2   5    10608.72    11530.13    147.56 o 
  -4   2   5     2843.55     2877.82     48.23 o 
  -2   2   5      864.13      845.20     47.59 o 
   0   2   5       19.86       29.49     14.62 o 
   2   2   5    10127.40    10523.73    205.32 o 
   4   2   5      602.56      742.77     60.86 o 
   6   2   5        5.21       43.73     16.02 o 
   8   2   5     2731.61     2812.11    109.33 o 
  10   2   5      608.06      599.18     57.20 o 
  12   2   5     1340.37     1508.59    124.08 o 
  14   2   5      445.46      413.83     52.86 o 
  16   2   5        5.07       69.81     32.57 o 
  18   2   5      123.57      121.39     39.06 o 
 -27   3   5      326.36      369.51     90.01 o 
 -25   3   5      274.89      379.94    100.62 o 
 -23   3   5       59.14       45.06     45.04 o 
 -21   3   5      612.43      576.24     90.56 o 
 -19   3   5     1117.29      888.40     87.23 o 
 -17   3   5     1856.95     1596.87    129.34 o 
 -15   3   5      113.14      129.08     22.61 o 
 -13   3   5      346.65      420.64     42.96 o 
 -11   3   5     1340.72     1319.91     71.96 o 
  -9   3   5     1113.43     1242.45     88.94 o 
  -7   3   5     1724.61     1814.31     83.09 o 
  -5   3   5      321.90      461.65     44.47 o 
  -3   3   5     1648.09     1648.29     62.42 o 
  -1   3   5       68.84       62.89     10.82 o 
   1   3   5      124.15      149.22     18.65 o 
   3   3   5     1165.87     1484.39    112.98 o 
   5   3   5      104.57      105.81     28.58 o 
   7   3   5     1249.55     1142.31     97.89 o 
   9   3   5      598.23      647.93     64.20 o 
  11   3   5       59.42       73.26     16.73 o 
  13   3   5      478.98      364.55     50.24 o 
  15   3   5      105.62       88.52     26.49 o 
  17   3   5       93.85      165.63     31.62 o 
  19   3   5      107.60      135.03     64.68 o 
 -26   4   5      713.94      741.60    175.50 o 
 -24   4   5        0.03       34.99     22.12 o 
 -22   4   5      567.25      427.40     87.23 o 
 -20   4   5      219.78      261.90     32.97 o 
 -18   4   5      133.58      142.43     27.80 o 
 -16   4   5      158.69      137.09     20.25 o 
 -14   4   5     4261.66     4032.52    296.78 o 
 -12   4   5     9402.16     9910.65    199.28 o 
 -10   4   5     8700.79     8987.35    180.35 o 
  -8   4   5     6775.85     6856.90    140.33 o 
  -6   4   5       11.89       40.39     11.63 o 
  -4   4   5     4540.26     4466.36    116.44 o 
  -2   4   5     2773.05     2729.36     96.39 o 
   0   4   5     2864.93     2823.14     72.08 o 
   2   4   5      473.74      486.47     51.46 o 
   4   4   5      976.91      989.05     73.79 o 
   6   4   5      116.57      169.32     26.26 o 
   8   4   5       22.27       40.36     15.40 o 
  10   4   5       60.11      110.40     23.12 o 
  12   4   5     2200.97     2259.33    106.21 o 
  14   4   5     1707.09     1737.97    137.14 o 
  16   4   5      510.88      480.86     49.64 o 
  18   4   5      122.15      108.76     44.38 o 
 -27   5   5      176.31      146.38     45.91 o 
 -25   5   5       12.84       48.86     46.96 o 
 -23   5   5        1.09       41.47     34.38 o 
 -21   5   5      216.66      175.89     29.00 o 
 -19   5   5      918.79      805.03     89.51 o 
 -17   5   5     4271.11     4400.47    111.74 o 
 -15   5   5     1878.89     1729.07     68.26 o 
 -13   5   5       21.89       32.80     11.61 o 
 -11   5   5      152.18      215.77     25.16 o 
  -9   5   5      328.09      388.22     44.23 o 
  -7   5   5     1063.07     1016.47     70.47 o 
  -5   5   5     9248.49     9988.77    196.89 o 
  -3   5   5      378.12      466.74     45.37 o 
  -1   5   5     2215.56     2235.52     99.68 o 
   1   5   5      120.99      148.68     21.04 o 
   3   5   5       25.40       43.85     17.36 o 
   5   5   5      792.58      770.10     69.93 o 
   7   5   5        0.17       12.91     17.88 o 
   9   5   5     1515.87     1543.29     68.03 o 
  11   5   5      326.16      324.35     41.57 o 
  13   5   5      476.65      399.97     54.14 o 
  15   5   5      109.53      185.88     46.91 o 
  17   5   5       68.88      144.64     48.87 o 
 -26   6   5       23.89       84.62     44.47 o 
 -24   6   5        4.83       81.30     37.47 o 
 -22   6   5      129.13      109.85     26.14 o 
 -20   6   5     3301.33     3534.32    101.84 o 
 -18   6   5     4561.91     4564.82    139.93 o 
 -16   6   5       90.34      102.21     16.01 o 
 -14   6   5     2622.79     2470.93     93.67 o 
 -12   6   5     1129.44     1044.24    100.04 o 
 -10   6   5      963.90      861.21     85.19 o 
  -8   6   5      134.75      175.38     25.18 o 
  -6   6   5     7098.69     7120.09    153.23 o 
  -4   6   5     8911.27     8520.24    450.26 o 
  -2   6   5     3130.91     2932.41    109.80 o 
   0   6   5     5391.66     5526.82    111.54 o 
   2   6   5     6052.91     6208.11    123.72 o 
   4   6   5      918.07      881.06     79.14 o 
   6   6   5      175.75      176.34     24.48 o 
   8   6   5      356.48      363.49     42.72 o 
  10   6   5     1609.30     1730.03     85.05 o 
  12   6   5      581.61      614.66     53.95 o 
  14   6   5       13.59       63.84     18.15 o 
  16   6   5      144.49      149.71     54.15 o 
  18   6   5      271.26      300.21     74.72 o 
 -25   7   5      775.92      630.23    162.40 o 
 -23   7   5      304.54      384.05    101.16 o 
 -21   7   5      598.07      558.58     77.02 o 
 -19   7   5        0.21       16.77     19.56 o 
 -17   7   5      142.28      131.62     55.82 o 
 -15   7   5      359.99      376.03     44.38 o 
 -13   7   5     4328.63     4234.87    110.16 o 
 -11   7   5     7964.54     8139.98    256.50 o 
  -9   7   5     3356.19     3477.70    107.83 o 
  -7   7   5     4226.79     4443.40    125.69 o 
  -5   7   5       63.69       62.14     19.89 o 
  -3   7   5       93.86      142.77     20.89 o 
  -1   7   5      148.91      160.03     19.60 o 
   1   7   5      269.72      261.69     33.08 o 
   3   7   5     1516.71     1476.62    103.72 o 
   5   7   5     2129.53     2106.17    119.91 o 
   7   7   5       28.45       45.66     14.11 o 
   9   7   5      159.76      186.49     34.49 o 
  11   7   5      181.40      191.27     29.42 o 
  13   7   5      116.88      113.91     32.28 o 
  15   7   5      419.50      483.05     86.88 o 
  17   7   5      359.24      361.04    102.06 o 
 -24   8   5      154.73      160.14     50.62 o 
 -22   8   5       44.29       66.51     24.17 o 
 -20   8   5       23.57       38.07     21.06 o 
 -18   8   5      217.43      180.23     29.30 o 
 -16   8   5        1.96       81.93     23.26 o 
 -14   8   5      293.34      240.48     31.94 o 
 -12   8   5     1094.07      885.86     96.88 o 
 -10   8   5      517.66      463.32     66.12 o 
  -8   8   5      140.59      171.13     34.46 o 
  -6   8   5     2910.58     3262.39     97.66 o 
  -4   8   5     4246.85     4094.48    214.20 o 
  -2   8   5     1491.14     1522.96    115.45 o 
   0   8   5      600.81      659.63     71.88 o 
   2   8   5      102.64      146.80     32.58 o 
   4   8   5      182.22      183.59     24.54 o 
   6   8   5     1323.73     1180.12     94.14 o 
   8   8   5      861.53      755.71     75.38 o 
  10   8   5      630.84      654.84     70.93 o 
  12   8   5       90.39       91.77     29.39 o 
  14   8   5      167.43      148.72     45.90 o 
  16   8   5      149.13      155.44     53.36 o 
 -25   9   5     1115.13     1120.77    106.39 o 
 -23   9   5     1779.27     1613.25    279.27 o 
 -21   9   5     1513.37     1403.08    118.73 o 
 -19   9   5       72.39      105.00     22.60 o 
 -17   9   5     1054.72      844.13     74.10 o 
 -15   9   5       87.69      135.53     32.56 o 
 -13   9   5     2681.98     2444.72    183.74 o 
 -11   9   5      515.21      578.52     72.49 o 
  -9   9   5      583.20      513.92     86.18 o 
  -7   9   5     3749.27     3919.10    117.02 o 
  -5   9   5     3672.32     3614.71    120.17 o 
  -3   9   5        4.80       27.74     10.00 o 
  -1   9   5      131.94      110.43     20.94 o 
   1   9   5      266.64      278.29     33.82 o 
   3   9   5     1173.29     1059.26     61.83 o 
   5   9   5     2622.49     1932.21    309.33 o 
   7   9   5     1090.36     1100.36     98.84 o 
   9   9   5      653.20      671.14     86.64 o 
  11   9   5     2227.09     2411.34    212.37 o 
  13   9   5      424.98      893.57    264.78 o 
  15   9   5       63.96       75.74     55.93 o 
 -24  10   5        2.38       33.48     27.51 o 
 -22  10   5      472.18      367.38     61.63 o 
 -20  10   5      218.95      171.30     45.80 o 
 -18  10   5     1340.02     1102.11    116.97 o 
 -16  10   5      180.60      248.63     37.91 o 
 -14  10   5     1841.80     2004.58    177.04 o 
 -12  10   5     4062.52     3987.00    136.99 o 
 -10  10   5      113.90      213.30     34.14 o 
  -8  10   5        2.43       76.18     47.12 o 
  -6  10   5     2076.62     2157.19    112.82 o 
  -4  10   5       36.02       62.50     22.49 o 
  -2  10   5      274.74      221.29     37.60 o 
   0  10   5       10.01       11.21     16.35 o 
   2  10   5      799.47      851.76     57.24 o 
   4  10   5      162.62      178.55     57.59 o 
   6  10   5      531.95      528.54    107.69 o 
   8  10   5        0.28       35.12     19.00 o 
  10  10   5        7.79       76.99     30.89 o 
  12  10   5      962.63      848.86    112.40 o 
  14  10   5      567.37      547.74     91.87 o 
  16  10   5      798.40      757.27    143.57 o 
 -23  11   5      252.36      331.55    122.09 o 
 -21  11   5      455.93      352.47     66.88 o 
 -19  11   5       67.11       73.74     27.91 o 
 -17  11   5        0.03       30.05     14.58 o 
 -15  11   5     3036.17     2849.25     97.88 o 
 -13  11   5     3366.73     3202.95    120.77 o 
 -11  11   5        7.18       47.66     25.37 o 
  -9  11   5      317.07      383.31     59.02 o 
  -7  11   5        4.74       38.93     26.78 o 
  -5  11   5     1842.34     1831.30     89.41 o 
  -3  11   5     1342.78     1404.15     68.56 o 
  -1  11   5       85.30      119.64     19.73 o 
   1  11   5     1547.36     1361.78    148.08 o 
   3  11   5     1694.16     1993.24    120.99 o 
   5  11   5      671.24      854.73     90.98 o 
   7  11   5       24.48       77.41     31.61 o 
   9  11   5      126.66      118.66     64.25 o 
  11  11   5      971.88     1096.85    129.10 o 
  13  11   5        5.53       95.69     32.31 o 
  15  11   5      485.41      464.02     91.65 o 
 -22  12   5        1.64       36.30     25.31 o 
 -20  12   5       99.62      154.89     39.47 o 
 -18  12   5      682.02      602.98     95.93 o 
 -16  12   5     2925.09     2996.03    121.35 o 
 -14  12   5     2120.21     2219.85    132.38 o 
 -12  12   5      152.91       82.79     27.53 o 
 -10  12   5     1523.93     1534.58    141.22 o 
  -8  12   5     3992.77     3933.87    121.59 o 
  -6  12   5     5094.85     4714.40    122.38 o 
  -4  12   5      280.42      261.73     48.89 o 
  -2  12   5     4196.03     4122.37    114.25 o 
   0  12   5     5411.19     5085.23    252.03 o 
   2  12   5     1590.82     1752.25    177.18 o 
   4  12   5      892.67      918.08     92.30 o 
   6  12   5      384.21      425.42     70.71 o 
   8  12   5     2431.41     2413.01    225.76 o 
  10  12   5     2179.93     2047.31    196.18 o 
  12  12   5      471.88      518.26     83.09 o 
  14  12   5       19.31       68.68     57.92 o 
 -21  13   5       55.96       77.63     27.64 o 
 -19  13   5      280.08      242.43     51.23 o 
 -17  13   5       41.81       90.44     27.59 o 
 -15  13   5      451.89      485.02    103.60 o 
 -13  13   5      794.74      726.99    104.26 o 
 -11  13   5       61.83       64.46     29.99 o 
  -9  13   5      244.01      283.44     42.38 o 
  -7  13   5      677.22      676.73    121.61 o 
  -5  13   5    10160.52    10091.64    215.44 o 
  -3  13   5     2072.76     2120.76    166.66 o 
  -1  13   5     3195.42     3206.17     90.23 o 
   1  13   5      202.02      348.27     54.94 o 
   3  13   5       20.16       96.60     30.04 o 
   5  13   5      638.58      577.99     85.30 o 
   7  13   5      170.10      173.60     35.39 o 
   9  13   5      720.54      679.34    106.01 o 
  11  13   5     1368.64     1225.36    163.21 o 
  13  13   5      392.67      224.81     69.48 o 
 -20  14   5      277.78      218.61     52.54 o 
 -18  14   5     1664.36     1889.84    111.77 o 
 -16  14   5     2264.07     2358.28    144.28 o 
 -14  14   5     1923.70     2182.19    117.85 o 
 -12  14   5        6.74       89.22     25.53 o 
 -10  14   5      947.51     1040.25    119.62 o 
  -8  14   5     1952.57     1854.69     89.61 o 
  -6  14   5       47.66       52.84     19.76 o 
  -4  14   5      659.15      518.50     79.78 o 
  -2  14   5     3581.31     3626.07    230.47 o 
   0  14   5     9264.07     9428.71    305.02 o 
   2  14   5      846.18      843.46    104.18 o 
   4  14   5       50.79       75.02     36.29 o 
   6  14   5       75.12      126.78     28.84 o 
   8  14   5      641.16      665.59     84.76 o 
  10  14   5      157.63      181.29     63.89 o 
  12  14   5       18.80      125.72     67.51 o 
 -19  15   5      134.71      158.68     44.11 o 
 -17  15   5      109.66      157.14     46.62 o 
 -15  15   5     1004.60      834.20    159.47 o 
 -13  15   5      938.78      977.62    155.22 o 
 -11  15   5     1096.67     1082.65    154.71 o 
  -9  15   5     2266.82     2327.94     98.90 o 
  -7  15   5     1414.51     1579.95     94.71 o 
  -5  15   5      986.80     1136.08     61.70 o 
  -3  15   5       81.43       74.50     25.22 o 
  -1  15   5     1724.84     1573.10    167.74 o 
   1  15   5     2465.88     2403.54    217.86 o 
   3  15   5     1496.13     1386.76    170.71 o 
   5  15   5     1989.24     2207.89    260.82 o 
   7  15   5     1563.24     1630.27    203.00 o 
   9  15   5        3.09       54.44     19.36 o 
  11  15   5       11.05       58.41     36.51 o 
 -18  16   5       27.65       31.48     22.55 o 
 -16  16   5     1046.92     1088.00    158.63 o 
 -14  16   5       94.30       86.31     38.71 o 
 -12  16   5        2.18       30.52     34.11 o 
 -10  16   5        1.26       42.60     37.36 o 
  -8  16   5       24.34       36.51     22.98 o 
  -6  16   5      156.14      224.93     49.16 o 
  -4  16   5      409.93      479.09     78.88 o 
  -2  16   5        3.33       19.64     34.75 o 
   0  16   5        0.75       -3.64     37.86 o 
   2  16   5      196.50      254.40     53.92 o 
   4  16   5        0.27       33.04     32.63 o 
   6  16   5      331.05      302.99     62.20 o 
   8  16   5        0.29       51.65     23.12 o 
  10  16   5      822.13      635.05    117.17 o 
 -15  17   5      277.64      285.09     76.20 o 
 -13  17   5      856.30      831.62    134.00 o 
 -11  17   5      518.29      520.82     99.10 o 
  -9  17   5     1622.24     1584.08     99.68 o 
  -7  17   5     1040.61     1080.83     65.89 o 
  -5  17   5       49.97       80.44     47.94 o 
  -3  17   5     3291.48     3060.52    183.68 o 
  -1  17   5     4514.18     4385.71    184.10 o 
   1  17   5      358.98      321.11     71.77 o 
   3  17   5      404.66      410.88     94.70 o 
   5  17   5      801.46      782.61    123.92 o 
   7  17   5     2271.30     2095.38    307.89 o 
 -14  18   5        0.78       54.39     43.37 o 
 -12  18   5        0.76       64.03     29.78 o 
 -10  18   5      199.56      204.48     66.76 o 
  -8  18   5        4.18       72.50     41.32 o 
  -6  18   5     1485.63     1493.57    122.56 o 
  -4  18   5      850.06      765.76    145.99 o 
  -2  18   5     1435.38     1448.58    181.81 o 
   0  18   5     1832.66     1812.58    250.06 o 
   2  18   5     1331.41     1414.06    235.77 o 
   4  18   5      924.21      869.35    165.94 o 
   6  18   5      616.42      594.79    135.02 o 
 -11  19   5      212.24      225.12    141.49 o 
  -9  19   5       89.17      149.81     55.75 o 
  -7  19   5      128.59       97.53     98.73 o 
  -5  19   5      195.99      223.76     60.77 o 
  -3  19   5        0.18       78.81     61.68 o 
  -1  19   5      223.79      196.72     52.17 o 
   1  19   5       94.73      167.26     58.37 o 
   3  19   5        0.13        6.43     30.98 o 
  -6  20   5      409.72      305.70    102.75 o 
  -4  20   5      705.28      564.22    144.97 o 
  -2  20   5      508.86      532.40     86.27 o 
 -26   0   6       79.32      234.76    131.03 o 
 -24   0   6       92.44      175.61     76.43 o 
 -22   0   6      928.61     1005.48    171.52 o 
 -20   0   6      604.20      724.69    113.44 o 
 -18   0   6     3949.23     4383.80    300.27 o 
 -16   0   6     9025.82     9328.74    366.69 o 
 -14   0   6       52.61       97.11     37.51 o 
 -12   0   6      561.31      752.82    123.07 o 
 -10   0   6     5716.17     5311.92    200.77 o 
  -8   0   6      142.13      188.48     40.22 o 
  -6   0   6      826.09      871.75     69.14 o 
  -4   0   6     2556.84     2366.35     79.16 o 
  -2   0   6     9893.61    10894.68    286.37 o 
   0   0   6     2187.05     2137.04    130.69 o 
   2   0   6     2211.35     2526.82    243.42 o 
   4   0   6      865.97      891.89    102.50 o 
   6   0   6     8225.19     9587.05    398.82 o 
   8   0   6     1431.79     1390.46    158.12 o 
  10   0   6      305.40      237.18     44.96 o 
  12   0   6     2463.48     2639.45    362.62 o 
  14   0   6      240.12      261.56     89.63 o 
  16   0   6      689.16      810.15    242.48 o 
 -27   1   6       36.95       61.18     30.16 o 
 -25   1   6       87.01       77.19     37.25 o 
 -23   1   6     1134.32      961.40    143.66 o 
 -21   1   6     1841.10     1743.39    247.57 o 
 -19   1   6       55.01       86.43     25.44 o 
 -17   1   6     1851.72     1794.26    170.32 o 
 -15   1   6     3329.70     3248.03    145.75 o 
 -13   1   6       32.26       89.04     26.43 o 
 -11   1   6      140.00      159.46     33.46 o 
  -9   1   6     2572.17     2666.60    102.54 o 
  -7   1   6     1622.00     1379.15     54.87 o 
  -5   1   6       60.03       66.81      9.78 o 
  -3   1   6        0.07       44.98     13.38 o 
  -1   1   6      724.38      853.96     69.28 o 
   1   1   6     1290.20     1572.54    116.68 o 
   3   1   6      635.19      699.93     71.53 o 
   5   1   6     1668.24     1846.95    112.71 o 
   7   1   6     2603.38     2727.64    101.43 o 
   9   1   6     2707.17     2928.10     85.18 o 
  11   1   6      751.35      650.05     73.25 o 
  13   1   6        9.65       57.22     21.50 o 
  15   1   6       37.53       86.96     42.40 o 
  17   1   6       24.73       91.20     27.14 o 
 -26   2   6       16.26       58.41     31.00 o 
 -24   2   6      725.05      783.11    151.35 o 
 -22   2   6       30.75      247.13     97.08 o 
 -20   2   6       58.62       78.96     24.35 o 
 -18   2   6     2778.60     2814.47    104.62 o 
 -16   2   6      455.71      472.72     50.54 o 
 -14   2   6     2559.34     2618.70     95.09 o 
 -12   2   6     5261.83     5576.09    146.18 o 
 -10   2   6      868.91     1054.43    113.68 o 
  -8   2   6      855.80      933.67     64.27 o 
  -6   2   6      304.69      291.84     27.95 o 
  -4   2   6       67.00       68.94     14.92 o 
  -2   2   6      253.44      250.67     29.93 o 
   0   2   6     4205.82     4240.48    105.22 o 
   2   2   6    13123.44    13230.84    381.88 o 
   4   2   6     3468.96     3647.64     96.05 o 
   6   2   6     1042.98     1131.10     75.82 o 
   8   2   6     3305.55     3315.76    125.45 o 
  10   2   6        0.42       32.07     23.06 o 
  12   2   6      384.74      437.23     75.83 o 
  14   2   6        0.32       36.77     26.40 o 
  16   2   6       77.37      118.21     39.93 o 
 -27   3   6      236.21      235.62     97.91 o 
 -25   3   6      164.24      148.56     95.54 o 
 -23   3   6      759.12      692.99    113.56 o 
 -21   3   6     1248.48     1225.44    147.27 o 
 -19   3   6     2779.16     3005.15    113.34 o 
 -17   3   6     1938.91     1435.82    229.94 o 
 -15   3   6     1844.36     1740.18    282.89 o 
 -13   3   6     4605.81     4931.66    124.54 o 
 -11   3   6      407.70      453.48     54.34 o 
  -9   3   6     3961.87     4034.44    133.73 o 
  -7   3   6     1362.62     1211.64     99.76 o 
  -5   3   6     2159.52     2209.91     52.58 o 
  -3   3   6     3012.49     2896.61     89.78 o 
  -1   3   6      403.82      469.53     50.13 o 
   1   3   6     2055.55     2232.60     91.12 o 
   3   3   6       45.60       64.90     20.45 o 
   5   3   6     3101.01     3129.02    115.14 o 
   7   3   6     3434.57     3403.44    105.37 o 
   9   3   6      219.04      260.93     38.64 o 
  11   3   6       91.13      126.85     27.59 o 
  13   3   6      636.88      492.43     79.16 o 
  15   3   6      432.92      254.07     78.08 o 
  17   3   6       85.77      130.46     47.45 o 
 -26   4   6      266.48      186.86     49.74 o 
 -24   4   6       54.68      116.64     63.24 o 
 -22   4   6        7.84       38.25     16.46 o 
 -20   4   6        9.89       49.65     22.84 o 
 -18   4   6      125.94      114.41     23.55 o 
 -16   4   6     1150.87     1184.20     75.70 o 
 -14   4   6     7494.45     7702.82    180.75 o 
 -12   4   6        6.40       30.91     15.77 o 
 -10   4   6     1723.71     1559.37    148.83 o 
  -8   4   6       80.73       60.53     10.60 o 
  -6   4   6     1195.49     1392.21    117.37 o 
  -4   4   6      607.50      585.44     61.86 o 
  -2   4   6     1130.81     1525.19    123.74 o 
   0   4   6      294.55      288.95     42.22 o 
   2   4   6      270.35      330.86     46.98 o 
   4   4   6       21.08       39.51     13.87 o 
   6   4   6      207.59      248.10     29.64 o 
   8   4   6     4277.07     4596.79    130.89 o 
  10   4   6      867.05      830.02     93.79 o 
  12   4   6      846.23      693.69     65.28 o 
  14   4   6        6.11       94.05     27.52 o 
  16   4   6        3.64       72.57     58.82 o 
 -25   5   6      407.64      475.54     89.08 o 
 -23   5   6     1810.40     1863.03     70.08 o 
 -21   5   6     1136.59     1314.66    162.76 o 
 -19   5   6      669.23      754.03     89.95 o 
 -17   5   6      965.70     1079.95     98.37 o 
 -15   5   6       93.42       76.79     17.62 o 
 -13   5   6       24.75       77.71     16.07 o 
 -11   5   6     2869.59     2695.58     82.74 o 
  -9   5   6     2625.81     2598.57    117.73 o 
  -7   5   6        0.76       22.66     11.66 o 
  -5   5   6     2323.70     2291.21    120.39 o 
  -3   5   6     1850.45     2080.29     87.46 o 
  -1   5   6       14.35       46.41     21.34 o 
   1   5   6        5.04       18.76     22.58 o 
   3   5   6      339.09      434.59     54.99 o 
   5   5   6       73.35      125.27     19.01 o 
   7   5   6       89.19      131.20     33.16 o 
   9   5   6     1903.98     1863.29     85.05 o 
  11   5   6     1159.50     1101.25     66.26 o 
  13   5   6       56.94       64.24     30.90 o 
  15   5   6       31.10        7.16     40.68 o 
 -26   6   6      285.09      247.60     80.53 o 
 -24   6   6        0.10       18.95     37.76 o 
 -22   6   6      153.47      122.03     40.98 o 
 -20   6   6      108.06      104.69     25.67 o 
 -18   6   6     3909.04     3670.07    153.41 o 
 -16   6   6     6085.96     6260.24    163.19 o 
 -14   6   6     1174.96      842.42     91.73 o 
 -12   6   6     4551.71     4360.58    107.32 o 
 -10   6   6     3710.64     3534.22     80.69 o 
  -8   6   6     2655.64     2652.47     93.04 o 
  -6   6   6       96.64      132.20     28.63 o 
  -4   6   6      486.10      509.58     72.43 o 
  -2   6   6     1866.77     1954.56     73.94 o 
   0   6   6     4257.97     4499.13    198.76 o 
   2   6   6      831.87      785.88     69.62 o 
   4   6   6      546.04      603.34     43.73 o 
   6   6   6      741.07      896.45     76.55 o 
   8   6   6      109.52      112.56     21.18 o 
  10   6   6      592.08      614.36     54.21 o 
  12   6   6       47.39       67.45     28.07 o 
  14   6   6      142.06      190.42     53.72 o 
  16   6   6      632.96      529.58    144.54 o 
 -25   7   6       95.62      164.06     46.56 o 
 -23   7   6       36.66       55.72     21.68 o 
 -21   7   6      335.37      344.24     55.52 o 
 -19   7   6      180.88      196.22     34.58 o 
 -17   7   6      477.60      562.37     63.73 o 
 -15   7   6        6.38       23.64     15.56 o 
 -13   7   6       24.09       22.20     14.41 o 
 -11   7   6       20.41       55.74     15.26 o 
  -9   7   6      370.86      552.34     65.43 o 
  -7   7   6      179.37      317.48     45.42 o 
  -5   7   6      188.36      264.20     45.49 o 
  -3   7   6       18.83       32.63     20.58 o 
  -1   7   6       83.65      173.00     23.30 o 
   1   7   6      230.69      211.41     27.35 o 
   3   7   6       27.95       46.18     22.55 o 
   5   7   6      225.73      211.58     31.33 o 
   7   7   6       23.80       24.59     15.67 o 
   9   7   6      116.12      106.75     30.47 o 
  11   7   6       49.51       99.90     25.88 o 
  13   7   6      150.22      115.74     40.60 o 
  15   7   6      313.32      207.65     70.16 o 
 -24   8   6     1643.79     2019.19    296.18 o 
 -22   8   6      329.21      259.07     54.30 o 
 -20   8   6       14.56       47.15     22.82 o 
 -18   8   6       12.27       32.17     23.69 o 
 -16   8   6      619.98      717.10     72.96 o 
 -14   8   6     2386.84     2321.68    157.46 o 
 -12   8   6     1656.30     1464.67    139.25 o 
 -10   8   6      721.28      736.81     70.05 o 
  -8   8   6       12.11       23.34     19.77 o 
  -6   8   6       56.04       80.64     24.95 o 
  -4   8   6      115.39      157.96     31.10 o 
  -2   8   6     4037.13     3980.55    119.01 o 
   0   8   6     4397.99     4616.31    122.84 o 
   2   8   6     1523.63     1458.30     92.59 o 
   4   8   6     1932.43     2091.45    100.32 o 
   6   8   6     2720.02     2902.40     70.50 o 
   8   8   6        1.00       64.33     22.02 o 
  10   8   6      980.46     1021.77    130.43 o 
  12   8   6      103.70      119.83     27.35 o 
  14   8   6      516.08      457.38    105.25 o 
 -23   9   6      104.92      128.75     50.70 o 
 -21   9   6      288.38      357.26     76.77 o 
 -19   9   6      190.23      140.77     30.25 o 
 -17   9   6      144.86      183.44     38.38 o 
 -15   9   6      968.72      771.82     79.97 o 
 -13   9   6     2208.52     2310.15    136.19 o 
 -11   9   6      797.10      901.48    113.20 o 
  -9   9   6      371.59      436.00     54.38 o 
  -7   9   6     1234.20     1398.39    155.01 o 
  -5   9   6     5838.48     6131.15    147.27 o 
  -3   9   6      793.39      924.73    100.51 o 
  -1   9   6       34.28       71.48     17.65 o 
   1   9   6        4.71       37.40     16.39 o 
   3   9   6      291.83      390.27     46.78 o 
   5   9   6        1.77       83.90     35.33 o 
   7   9   6      212.98      271.66     41.70 o 
   9   9   6      168.98      149.39     48.07 o 
  11   9   6        4.84       90.85     28.28 o 
  13   9   6       49.07       70.88     21.05 o 
 -22  10   6     1403.05     1420.63     89.21 o 
 -20  10   6      233.57      217.47     45.52 o 
 -18  10   6        9.86       39.56     20.09 o 
 -16  10   6      280.68      206.49     36.64 o 
 -14  10   6      104.40       68.08     28.29 o 
 -12  10   6      464.63      377.41     48.06 o 
 -10  10   6     1204.51     1275.80    145.42 o 
  -8  10   6       67.59      131.10     27.29 o 
  -6  10   6      551.07      683.30     78.53 o 
  -4  10   6       58.32       45.54     26.53 o 
  -2  10   6      775.78      803.86    104.10 o 
   0  10   6      992.88      972.61     86.36 o 
   2  10   6        8.66       51.97     19.46 o 
   4  10   6      310.79      287.82     48.01 o 
   6  10   6      261.55      190.17     46.98 o 
   8  10   6     1952.61     2064.07    155.24 o 
  10  10   6      993.18      968.38    104.78 o 
  12  10   6      335.29      306.06     66.08 o 
 -23  11   6      483.48      496.36    142.86 o 
 -21  11   6     2268.49     2796.60    215.00 o 
 -19  11   6      513.40      464.90     82.44 o 
 -17  11   6     1537.83     1590.62    160.63 o 
 -15  11   6     1987.73     2207.61    131.08 o 
 -13  11   6     2389.24     2160.83    149.01 o 
 -11  11   6      737.04      850.14     92.26 o 
  -9  11   6      863.06      859.01    108.87 o 
  -7  11   6      733.23      779.93     92.20 o 
  -5  11   6      732.46      734.18     99.16 o 
  -3  11   6     2937.27     3107.66    142.93 o 
  -1  11   6      744.24      766.59     83.92 o 
   1  11   6       28.90       24.62     25.66 o 
   3  11   6        1.85       30.41     26.59 o 
   5  11   6      524.11      617.05     85.57 o 
   7  11   6     1181.03     1048.41    111.30 o 
   9  11   6     1054.15      969.65    134.97 o 
  11  11   6     1322.23     1136.92    165.60 o 
  13  11   6      534.95      354.56     77.69 o 
 -22  12   6       20.67       11.19     18.02 o 
 -20  12   6      416.59      377.95     61.94 o 
 -18  12   6       11.14       40.03     16.92 o 
 -16  12   6        6.25       42.05     25.96 o 
 -14  12   6     1185.67     1023.02    138.19 o 
 -12  12   6      421.06      456.36     63.53 o 
 -10  12   6     1966.35     1765.09    142.56 o 
  -8  12   6      269.73      260.32     39.01 o 
  -6  12   6      104.96      126.95     37.27 o 
  -4  12   6        0.39       34.81     19.76 o 
  -2  12   6     1071.38     1134.61     51.21 o 
   0  12   6      233.85      340.26     58.49 o 
   2  12   6      157.24      137.95     41.08 o 
   4  12   6       45.03       95.59     31.73 o 
   6  12   6       10.73       98.20     33.75 o 
   8  12   6      122.26       63.56     31.96 o 
  10  12   6        0.00       73.49     29.02 o 
  12  12   6      162.75       95.01     38.61 o 
 -21  13   6     1196.49     1065.70     95.24 o 
 -19  13   6      489.56      394.12     78.52 o 
 -17  13   6      421.46      437.00     68.74 o 
 -15  13   6       14.79       52.05     31.39 o 
 -13  13   6        3.20       32.68     30.90 o 
 -11  13   6       19.62       56.00     22.07 o 
  -9  13   6      489.69      534.78     71.68 o 
  -7  13   6     2515.62     2345.75    148.93 o 
  -5  13   6      324.66      407.18     62.12 o 
  -3  13   6      610.92      480.30     63.90 o 
  -1  13   6      287.42      288.81     60.33 o 
   1  13   6       55.32       89.20     30.32 o 
   3  13   6      275.91      275.60     55.77 o 
   5  13   6      738.22      752.30     94.95 o 
   7  13   6      124.37      194.57     44.70 o 
   9  13   6      561.42      548.68    110.41 o 
  11  13   6        5.17       65.82     29.83 o 
 -20  14   6        9.79       42.63     30.86 o 
 -18  14   6      279.05      281.61     60.36 o 
 -16  14   6      670.37      756.36    132.71 o 
 -14  14   6      664.19      578.96     91.41 o 
 -12  14   6       31.93       68.86     33.16 o 
 -10  14   6       96.57      145.39     27.33 o 
  -8  14   6      561.15      513.95     88.55 o 
  -6  14   6       13.24       27.27     21.11 o 
  -4  14   6        9.69       25.60     33.62 o 
  -2  14   6      566.44      525.58     80.32 o 
   0  14   6       10.97       78.13     36.00 o 
   2  14   6      557.23      544.70     90.65 o 
   4  14   6     1005.78     1127.67    162.85 o 
   6  14   6      336.24      352.34     59.33 o 
   8  14   6      891.44      769.64    123.66 o 
  10  14   6       41.64      108.35     40.59 o 
 -17  15   6       83.50      102.35     31.22 o 
 -15  15   6      740.57      740.79    129.50 o 
 -13  15   6       11.10       59.41     24.57 o 
 -11  15   6       43.95      120.70     35.03 o 
  -9  15   6        4.92       85.67     21.14 o 
  -7  15   6      150.59      106.09     25.38 o 
  -5  15   6      482.27      474.46     70.37 o 
  -3  15   6      918.32      903.70    122.27 o 
  -1  15   6       74.22      109.79     50.14 o 
   1  15   6        0.49       65.93     46.85 o 
   3  15   6      104.96      182.37     57.37 o 
   5  15   6      338.26      336.82     60.86 o 
   7  15   6      986.48      780.64    173.66 o 
 -16  16   6      433.48      382.75     89.86 o 
 -14  16   6     2324.63     2298.58    295.76 o 
 -12  16   6     1988.98     2056.88     81.40 o 
 -10  16   6     1188.61     1218.79    140.81 o 
  -8  16   6      629.73      654.71     82.62 o 
  -6  16   6      293.82      302.16     60.22 o 
  -4  16   6      493.72      492.65     90.14 o 
  -2  16   6       21.16       23.62     57.25 o 
   0  16   6       37.28       49.51     32.69 o 
   2  16   6     3408.40     3659.18    293.49 o 
   4  16   6      854.09      644.10    133.22 o 
   6  16   6      198.71      149.59     49.11 o 
 -13  17   6      491.24      454.45    116.75 o 
 -11  17   6        9.33       59.79     28.31 o 
  -9  17   6        1.03       62.24     38.52 o 
  -7  17   6       73.08      107.23     38.47 o 
  -5  17   6       34.88       40.30     34.52 o 
  -3  17   6      320.69      370.23     59.68 o 
  -1  17   6      806.52      872.31    111.97 o 
   1  17   6      189.27       87.74     58.03 o 
   3  17   6      506.24      491.65     97.19 o 
 -12  18   6      173.93      204.26     85.39 o 
 -10  18   6      594.94      504.70     99.18 o 
  -8  18   6       39.63      101.40     40.30 o 
  -6  18   6        6.06       81.70     28.53 o 
  -4  18   6      150.02      112.23     41.32 o 
  -2  18   6      719.19      574.06    120.74 o 
   0  18   6     1365.19     1354.41    182.97 o 
   2  18   6      256.73      185.45     70.52 o 
 -25   1   7      124.01      131.96     74.61 o 
 -23   1   7      170.97      200.27     43.45 o 
 -21   1   7      946.55     1128.83    147.36 o 
 -19   1   7     2959.92     3461.98    119.91 o 
 -17   1   7     2640.59     2630.35    188.68 o 
 -15   1   7       57.57       63.06     24.26 o 
 -13   1   7      237.00      267.87     41.40 o 
 -11   1   7     1108.11     1196.54    111.47 o 
  -9   1   7      209.27      233.27     44.29 o 
  -7   1   7      907.99      920.11     68.14 o 
  -5   1   7      802.24      801.23     72.31 o 
  -3   1   7      297.02      352.38     35.13 o 
  -1   1   7     2646.71     2871.85    106.80 o 
   1   1   7      890.93      970.79     74.26 o 
   3   1   7     1584.56     1645.84    119.34 o 
   5   1   7      343.99      252.57     27.37 o 
   7   1   7        0.80       59.23     19.48 o 
   9   1   7      413.12      481.47     49.96 o 
  11   1   7     1607.99     1388.49    116.43 o 
  13   1   7      917.26      776.80    143.73 o 
 -26   2   7     1614.87     1938.11    333.03 o 
 -24   2   7      145.24      109.39     39.94 o 
 -22   2   7       24.19       32.56     23.77 o 
 -20   2   7      103.29      154.96     27.60 o 
 -18   2   7      630.55      657.08     69.20 o 
 -16   2   7     6317.84     6583.23    179.06 o 
 -14   2   7       78.31       56.75     23.30 o 
 -12   2   7       12.23       50.32     35.97 o 
 -10   2   7      647.75      684.26     83.98 o 
  -8   2   7     3550.03     3438.10    144.39 o 
  -6   2   7       57.87       96.93     15.52 o 
  -4   2   7     2011.09     2059.40     79.10 o 
  -2   2   7      476.59      607.55     47.58 o 
   0   2   7      955.76     1098.43     82.66 o 
   2   2   7      764.62      685.51     65.57 o 
   4   2   7     1913.07     1968.81    100.28 o 
   6   2   7      407.49      384.88     46.65 o 
   8   2   7       21.87       52.99     17.97 o 
  10   2   7      272.46      256.59     40.40 o 
  12   2   7        1.65       46.52     14.99 o 
  14   2   7      329.86      146.89     54.35 o 
 -25   3   7      204.97      261.14     89.39 o 
 -23   3   7       14.66       57.91     24.13 o 
 -21   3   7       21.06       48.77     20.43 o 
 -19   3   7      890.15      821.42     92.15 o 
 -17   3   7       25.36       68.34     22.61 o 
 -15   3   7      318.82      354.27     48.55 o 
 -13   3   7      523.40      579.70     66.53 o 
 -11   3   7       42.23       46.21     11.69 o 
  -9   3   7      520.81      542.91     91.20 o 
  -7   3   7      245.82      259.95     27.56 o 
  -5   3   7      924.89      964.15     80.96 o 
  -3   3   7       14.73       23.13     18.10 o 
  -1   3   7      596.65      706.30     57.17 o 
   1   3   7       52.78       91.27     19.56 o 
   3   3   7      794.91      955.19     65.44 o 
   5   3   7      879.79      919.56     67.53 o 
   7   3   7       29.39       76.52     31.21 o 
   9   3   7       91.61       98.10     26.45 o 
  11   3   7      146.56      120.65     22.52 o 
  13   3   7        5.61       92.25     30.51 o 
 -24   4   7     1725.56     1797.63    353.96 o 
 -22   4   7      186.43      269.29     43.26 o 
 -20   4   7     1095.78     1152.67    129.40 o 
 -18   4   7       17.79       67.93     24.49 o 
 -16   4   7        0.30       47.05     24.04 o 
 -14   4   7      107.04       84.07     20.09 o 
 -12   4   7      494.88      464.00     43.32 o 
 -10   4   7     6281.91     5422.05    505.23 o 
  -8   4   7    10694.21    10925.56    263.62 o 
  -6   4   7     6895.82     7033.93    136.97 o 
  -4   4   7      842.85      947.54     74.10 o 
  -2   4   7      703.57      781.67     58.85 o 
   0   4   7     1508.43     1655.42     84.36 o 
   2   4   7     1405.04     1462.49     70.17 o 
   4   4   7      533.25      612.90     60.61 o 
   6   4   7      716.16      762.43     51.54 o 
   8   4   7      385.98      334.96     46.96 o 
  10   4   7      189.83      184.01     31.89 o 
  12   4   7      229.30      123.41     37.25 o 
  14   4   7      431.75      356.57     95.33 o 
 -25   5   7        5.11       12.12     51.28 o 
 -23   5   7       46.00       66.35     20.49 o 
 -21   5   7       15.08       59.99     24.31 o 
 -19   5   7      219.25      163.31     28.23 o 
 -17   5   7       16.54       70.10     22.97 o 
 -15   5   7      797.13      799.95     66.66 o 
 -13   5   7     1026.84     1177.16    124.65 o 
 -11   5   7      188.22       59.21     31.65 o 
  -9   5   7      798.99      871.68     69.34 o 
  -7   5   7      287.61      328.89     44.55 o 
  -5   5   7      118.10       97.36     19.82 o 
  -3   5   7     1198.22     1379.28    120.74 o 
  -1   5   7       21.62       50.30     16.47 o 
   1   5   7      370.09      433.84     40.43 o 
   3   5   7      166.83      206.00     30.23 o 
   5   5   7      301.94      305.69     33.88 o 
   7   5   7      161.85      127.73     22.33 o 
   9   5   7       30.16       68.59     22.43 o 
  11   5   7      337.02      222.05     49.77 o 
  13   5   7      153.02      107.14     30.62 o 
 -24   6   7        6.60       87.57     48.97 o 
 -22   6   7      248.95      246.82     41.58 o 
 -20   6   7      593.21      570.85     98.11 o 
 -18   6   7     1548.21     1562.82    113.43 o 
 -16   6   7     2157.81     2428.01    219.08 o 
 -14   6   7       72.25      129.38     40.65 o 
 -12   6   7     3413.39     1697.12    883.05 o 
 -10   6   7     2310.70     2067.05     81.63 o 
  -8   6   7        0.30       35.89     16.01 o 
  -6   6   7      962.20     1113.25    131.36 o 
  -4   6   7      468.11      486.57     46.74 o 
  -2   6   7     2393.06     2512.37    111.09 o 
   0   6   7      386.72      508.88     44.81 o 
   2   6   7     1010.72     1113.84     79.30 o 
   4   6   7     4069.91     4461.11    107.37 o 
   6   6   7     1597.21     1683.92     91.83 o 
   8   6   7       54.79       98.13     23.21 o 
  10   6   7        7.63       48.89     26.07 o 
  12   6   7      566.89      462.12     72.96 o 
 -23   7   7      262.38      226.69     47.60 o 
 -21   7   7      265.45      359.07     61.09 o 
 -19   7   7      500.89      594.05     97.94 o 
 -17   7   7      273.07      277.67     48.55 o 
 -15   7   7       74.43       70.53     21.82 o 
 -13   7   7      813.07      822.13     96.28 o 
 -11   7   7      351.63      410.84     51.35 o 
  -9   7   7     1260.77     1412.31     98.76 o 
  -7   7   7     1242.78     1329.58     98.18 o 
  -5   7   7     3008.54     3191.28    133.58 o 
  -3   7   7      841.13      976.30     83.48 o 
  -1   7   7     1021.66     1190.14    103.27 o 
   1   7   7      752.60      789.08     69.86 o 
   3   7   7       14.11       29.66     32.25 o 
   5   7   7      354.94      374.58     63.40 o 
   7   7   7      523.26      443.95     70.60 o 
   9   7   7       23.10       80.64     29.97 o 
  11   7   7      131.00      103.68     49.49 o 
  13   7   7      158.68      212.61     49.96 o 
 -24   8   7      264.71      184.34    135.12 o 
 -22   8   7      229.94      232.39     45.65 o 
 -20   8   7       74.13      105.78     30.81 o 
 -18   8   7      120.67      144.52     29.35 o 
 -16   8   7       10.15       66.55     33.72 o 
 -14   8   7      235.04      244.57     48.01 o 
 -12   8   7       24.96       84.64     28.63 o 
 -10   8   7      517.46      564.89     61.26 o 
  -8   8   7      323.78      338.02     43.52 o 
  -6   8   7       10.32       40.52     25.07 o 
  -4   8   7     1578.62     1889.99    169.73 o 
  -2   8   7     5259.59     5759.43    139.22 o 
   0   8   7       78.89      123.41     28.15 o 
   2   8   7      320.09      335.43     46.89 o 
   4   8   7       24.16       57.70     19.83 o 
   6   8   7      449.65      391.93     56.20 o 
   8   8   7      106.35      161.49     49.82 o 
  10   8   7      293.48      209.67     44.24 o 
  12   8   7      185.56      160.01     37.97 o 
 -23   9   7      541.16      449.64     85.50 o 
 -21   9   7      791.71      729.29    150.36 o 
 -19   9   7     1341.58     1078.21    187.03 o 
 -17   9   7      625.22      765.82    137.92 o 
 -15   9   7     5328.89     5759.14    205.53 o 
 -13   9   7     2511.09     2732.65    242.43 o 
 -11   9   7      831.26      828.46     74.20 o 
  -9   9   7      175.54      219.21     36.99 o 
  -7   9   7      628.04      712.48     91.06 o 
  -5   9   7     2968.76     3157.31    142.74 o 
  -3   9   7     1385.15     1447.97    150.56 o 
  -1   9   7       11.39      101.62     25.39 o 
   1   9   7      246.83      284.92     37.90 o 
   3   9   7      994.79     1138.24    123.43 o 
   5   9   7        6.72       22.62     28.82 o 
   7   9   7      535.30      592.87     87.18 o 
   9   9   7      310.60      332.97     62.61 o 
  11   9   7      813.95      632.68     93.69 o 
 -22  10   7      207.91      115.32     31.90 o 
 -20  10   7      732.58      604.29    124.20 o 
 -18  10   7        4.95       55.01     22.10 o 
 -16  10   7      257.24      240.98     55.38 o 
 -14  10   7        1.86       20.34     29.95 o 
 -12  10   7      696.47      645.95     85.99 o 
 -10  10   7     2929.97     2964.48     88.55 o 
  -8  10   7      202.46      250.00     33.54 o 
  -6  10   7      539.55      565.55     67.68 o 
  -4  10   7     2541.41     2571.34     89.55 o 
  -2  10   7       47.70       73.72     23.96 o 
   0  10   7       76.01       77.47     29.38 o 
   2  10   7       72.99       94.60     33.48 o 
   4  10   7      619.61      740.14     88.45 o 
   6  10   7      154.48      189.64     40.71 o 
   8  10   7      121.32      141.00     38.85 o 
  10  10   7       66.28      112.68     33.54 o 
 -21  11   7       96.72       94.93     41.03 o 
 -19  11   7      446.81      362.87     85.20 o 
 -17  11   7      552.81      479.81     62.50 o 
 -15  11   7      997.58     1099.41    128.11 o 
 -13  11   7      510.80      529.86     65.48 o 
 -11  11   7     1883.23     1796.02    181.10 o 
  -9  11   7      238.74      213.27     30.46 o 
  -7  11   7      132.19      119.39     32.31 o 
  -5  11   7       19.79       41.55     19.17 o 
  -3  11   7      122.03      150.57     30.94 o 
  -1  11   7      990.06      966.85    145.40 o 
   1  11   7      739.48      702.97     86.46 o 
   3  11   7       10.18       95.02     29.14 o 
   5  11   7       63.82      102.38     36.55 o 
   7  11   7      104.15       76.47     40.57 o 
   9  11   7      117.20      168.24     45.57 o 
 -20  12   7      407.81      389.46    103.33 o 
 -18  12   7      152.49      126.33     46.26 o 
 -16  12   7       11.26       61.55     23.97 o 
 -14  12   7     2051.16     1878.26    243.76 o 
 -12  12   7     3938.71     3964.79    115.64 o 
 -10  12   7       77.90       92.01     25.61 o 
  -8  12   7      282.99      517.92    182.87 o 
  -6  12   7      533.20      575.56     72.42 o 
  -4  12   7      509.43      433.81     76.96 o 
  -2  12   7      258.03      328.74     72.30 o 
   0  12   7      774.20      827.46    142.06 o 
   2  12   7     2368.24     2366.56    190.30 o 
   4  12   7     1379.89     1275.64    151.32 o 
   6  12   7     1735.94     1782.54    176.95 o 
   8  12   7       67.89      153.30     43.11 o 
 -19  13   7        5.61        2.62     26.84 o 
 -17  13   7      109.12      105.52     28.84 o 
 -15  13   7      191.09      238.40     48.29 o 
 -13  13   7     1067.34     1092.29    141.56 o 
 -11  13   7     1351.75     1306.56    157.19 o 
  -9  13   7       57.83       47.57     22.79 o 
  -7  13   7      176.06      124.92     25.26 o 
  -5  13   7      809.07      755.66     95.22 o 
  -3  13   7     5462.00     5935.84    286.86 o 
  -1  13   7     1577.88     1724.27    117.63 o 
   1  13   7      561.16      589.55    103.26 o 
   3  13   7        0.66       70.54     30.66 o 
   5  13   7        3.79       68.36     31.44 o 
   7  13   7      199.74      184.32     36.65 o 
 -18  14   7        7.99       45.48     20.59 o 
 -16  14   7      668.10      636.14    148.87 o 
 -14  14   7     1923.26     1753.96     94.00 o 
 -12  14   7     2842.17     2951.12    131.40 o 
 -10  14   7      982.78     1204.83    139.88 o 
  -8  14   7     1676.30     1798.17     98.39 o 
  -6  14   7     1193.96     1226.15    147.68 o 
  -4  14   7      220.05      219.27     60.22 o 
  -2  14   7     1770.38     1622.38    201.68 o 
   0  14   7      451.05      450.28     97.95 o 
   2  14   7     3564.23     3955.01    287.05 o 
   4  14   7     1027.80      940.80    145.21 o 
   6  14   7      777.11      572.18    114.27 o 
 -15  15   7      541.29      472.34    117.74 o 
 -13  15   7       24.10       54.85     30.11 o 
 -11  15   7       44.91       98.07     23.80 o 
  -9  15   7      386.06      315.64     63.72 o 
  -7  15   7     1356.89     1671.31    164.45 o 
  -5  15   7      583.92      528.51     95.59 o 
  -3  15   7      622.87      578.30     96.46 o 
  -1  15   7       54.40       81.18     40.48 o 
   1  15   7       30.03       72.18     35.41 o 
   3  15   7        0.02       34.62     38.09 o 
 -14  16   7      679.00      655.77    161.29 o 
 -12  16   7      241.27      211.87     73.49 o 
 -10  16   7       22.11       71.77     44.37 o 
  -8  16   7        0.01       36.43     29.00 o 
  -6  16   7       20.33       58.31     27.61 o 
  -4  16   7      302.95      269.97     60.76 o 
  -2  16   7      279.43      242.09     59.53 o 
   0  16   7       16.00       70.42     37.23 o 
   2  16   7      107.82       71.94     53.20 o 
 -11  17   7       91.55      122.88     50.06 o 
  -9  17   7      218.70      222.66     55.91 o 
  -7  17   7      760.98      700.09    119.37 o 
  -5  17   7      315.96      259.56     79.88 o 
  -3  17   7      125.90      135.63     43.42 o 
  -1  17   7     3132.14     3057.74    333.82 o 
 -24   0   8      311.92      263.04     98.73 o 
 -22   0   8      716.58      640.01    196.54 o 
 -20   0   8        4.78       30.93     48.23 o 
 -18   0   8       79.30      111.56     40.12 o 
 -16   0   8      442.87      440.26    172.43 o 
 -14   0   8     3895.59     4528.62    178.79 o 
 -12   0   8       16.83       11.83     36.25 o 
 -10   0   8      290.28      454.01    113.74 o 
  -8   0   8     3496.54     3367.63    251.77 o 
  -6   0   8     1121.85     1026.39    139.19 o 
  -4   0   8      494.15      485.47     63.11 o 
  -2   0   8      111.95      149.75     37.59 o 
   0   0   8      495.50      501.61     87.80 o 
   2   0   8      255.73      408.91     78.26 o 
   4   0   8      281.87      284.83     51.47 o 
   6   0   8      765.18      634.30     92.85 o 
   8   0   8      316.63      216.48     42.88 o 
  10   0   8      136.06       75.33     35.21 o 
 -25   1   8        2.67       90.05     35.60 o 
 -23   1   8        1.47       40.75     21.71 o 
 -21   1   8      179.18      163.81     30.25 o 
 -19   1   8     2576.08     2534.90    219.39 o 
 -17   1   8     1458.23     1532.18    163.49 o 
 -15   1   8     1383.14     1317.78    133.04 o 
 -13   1   8     2026.00     2045.62    170.55 o 
 -11   1   8      111.58      118.24     29.44 o 
  -9   1   8       20.81       42.50     19.78 o 
  -7   1   8      323.54      335.57     36.63 o 
  -5   1   8      372.94      338.85     34.61 o 
  -3   1   8        3.66       50.63     19.06 o 
  -1   1   8       63.50       67.68     18.91 o 
   1   1   8      931.87     1025.06     69.94 o 
   3   1   8     1231.05     1113.78     94.74 o 
   5   1   8      100.92      114.58     24.69 o 
   7   1   8      615.31      530.16     62.75 o 
   9   1   8      658.32      541.45     67.95 o 
  11   1   8      585.40      383.78     57.02 o 
 -24   2   8       21.26       65.96     18.34 o 
 -22   2   8      999.63      943.53    149.33 o 
 -20   2   8      424.25      511.63     61.62 o 
 -18   2   8      509.04      584.86     84.10 o 
 -16   2   8     2591.24     2748.99    205.54 o 
 -14   2   8     1087.79     1138.88    102.57 o 
 -12   2   8      565.13      616.93     72.36 o 
 -10   2   8     3624.28     3949.20    142.72 o 
  -8   2   8     1104.20     1037.10     55.57 o 
  -6   2   8      895.37      967.86     52.78 o 
  -4   2   8     1091.56     1165.98     98.36 o 
  -2   2   8      375.71      406.89     43.95 o 
   0   2   8      301.47      266.85     41.58 o 
   2   2   8      471.55      499.13     49.42 o 
   4   2   8     5094.51     5137.08    108.80 o 
   6   2   8     2154.08     2185.00    159.76 o 
   8   2   8      553.12      506.41     66.49 o 
  10   2   8     1497.96     1411.58    152.51 o 
 -23   3   8       81.66       58.67     19.55 o 
 -21   3   8      169.09      243.61     38.88 o 
 -19   3   8      818.84      832.40     98.93 o 
 -17   3   8     4479.11     4678.45    181.24 o 
 -15   3   8     3811.59     4118.93    303.53 o 
 -13   3   8      405.93      438.04     70.26 o 
 -11   3   8     1277.89     1612.74    137.92 o 
  -9   3   8      197.30      253.63     36.15 o 
  -7   3   8       89.05      101.28     19.06 o 
  -5   3   8        9.91       37.36     15.37 o 
  -3   3   8      643.55      751.95     71.25 o 
  -1   3   8     2759.56     2956.25    115.34 o 
   1   3   8     1533.47     1651.62    103.24 o 
   3   3   8     1886.72     1979.57    104.39 o 
   5   3   8       85.63      139.77     28.73 o 
   7   3   8      149.62      169.46     33.16 o 
   9   3   8      498.88      352.10     66.80 o 
  11   3   8        0.19       24.36     22.56 o 
 -24   4   8      158.11      134.63     55.95 o 
 -22   4   8       88.86       64.07     19.98 o 
 -20   4   8      747.74      826.87    122.93 o 
 -18   4   8      161.57      127.35     32.63 o 
 -16   4   8      440.48      557.07     70.71 o 
 -14   4   8      556.21      561.50     64.15 o 
 -12   4   8     4741.00     4723.38    125.22 o 
 -10   4   8       17.78       35.05     22.02 o 
  -8   4   8      960.41      894.59     93.86 o 
  -6   4   8       52.17       44.28     14.73 o 
  -4   4   8      217.70      246.09     27.60 o 
  -2   4   8       19.21       39.39     16.91 o 
   0   4   8      158.03      191.38     26.73 o 
   2   4   8        7.52       48.14     21.97 o 
   4   4   8      291.38      224.66     37.42 o 
   6   4   8       41.76       50.13     17.16 o 
   8   4   8      214.56      163.85     29.21 o 
  10   4   8     1252.60      842.93    137.83 o 
 -23   5   8        1.98       14.12     19.00 o 
 -21   5   8      944.92      754.27    121.51 o 
 -19   5   8      498.42      537.20     82.58 o 
 -17   5   8      485.78      605.59     93.78 o 
 -15   5   8     1279.89     1582.93    163.05 o 
 -13   5   8     1266.04     1252.85    122.61 o 
 -11   5   8     1571.40     1482.42    141.40 o 
  -9   5   8      290.13      408.32     69.02 o 
  -7   5   8     1182.27     1376.55     66.03 o 
  -5   5   8       29.15       72.43     16.94 o 
  -3   5   8      734.91      747.26     58.95 o 
  -1   5   8      869.04      781.48     72.55 o 
   1   5   8      200.31      208.52     36.99 o 
   3   5   8      809.45      799.25     73.86 o 
   5   5   8       52.08      108.56     22.25 o 
   7   5   8      177.63      167.53     40.51 o 
   9   5   8      298.02      196.37     38.37 o 
 -22   6   8      336.61      297.18     59.71 o 
 -20   6   8      110.17      141.11     35.85 o 
 -18   6   8      215.80      264.07     51.74 o 
 -16   6   8     1271.91     1271.42    122.01 o 
 -14   6   8     4192.04     4518.65    267.28 o 
 -12   6   8     1058.63     1071.53    106.80 o 
 -10   6   8     2880.84     2950.82    130.43 o 
  -8   6   8     1779.68     1660.04    148.57 o 
  -6   6   8     2040.80     2187.35     98.17 o 
  -4   6   8     2302.00     2464.94    121.13 o 
  -2   6   8      580.14      607.46     59.62 o 
   0   6   8      118.77      158.60     26.45 o 
   2   6   8     1134.79     1113.88     61.81 o 
   4   6   8      237.39      288.01     40.40 o 
   6   6   8      242.04      252.04     40.83 o 
   8   6   8      508.05      462.41     75.51 o 
  10   6   8      188.52      139.95     41.09 o 
 -23   7   8      162.34      139.88     37.66 o 
 -21   7   8       21.67       77.72     21.30 o 
 -19   7   8       16.95       60.77     21.48 o 
 -17   7   8      113.53      154.71     39.66 o 
 -15   7   8      392.90      490.87     64.09 o 
 -13   7   8      229.40      374.32     67.18 o 
 -11   7   8       26.21       82.93     33.76 o 
  -9   7   8      271.35      323.89     43.87 o 
  -7   7   8      405.00      437.77     54.33 o 
  -5   7   8      321.19      380.97     68.32 o 
  -3   7   8        6.47       55.47     27.94 o 
  -1   7   8      189.55      172.67     27.69 o 
   1   7   8      376.96      405.58     46.32 o 
   3   7   8      199.27      195.65     27.66 o 
   5   7   8       55.82       98.90     33.97 o 
   7   7   8        0.00       45.51     25.04 o 
   9   7   8        0.07       44.32     27.98 o 
 -22   8   8     2254.21     2539.40    126.34 o 
 -20   8   8      867.10      833.93    129.17 o 
 -18   8   8      152.19      132.70     41.59 o 
 -16   8   8      439.88      486.13     74.63 o 
 -14   8   8        0.94       10.23     26.48 o 
 -12   8   8      563.24      645.20     86.75 o 
 -10   8   8      794.34      850.95     99.49 o 
  -8   8   8      860.05      795.86     91.28 o 
  -6   8   8      493.78      439.49     59.46 o 
  -4   8   8      744.37      677.00    101.00 o 
  -2   8   8      528.37      574.35     68.94 o 
   0   8   8      301.83      245.01     40.68 o 
   2   8   8     1167.30     1059.27    114.98 o 
   4   8   8     1029.87     1081.33    121.63 o 
   6   8   8     1086.34      986.85    137.10 o 
   8   8   8     1230.90      896.58    148.89 o 
 -21   9   8      168.95      166.31     41.07 o 
 -19   9   8      304.98      345.30     71.17 o 
 -17   9   8      332.90      293.13     63.21 o 
 -15   9   8        7.44       77.90     31.48 o 
 -13   9   8      149.19      151.96     41.84 o 
 -11   9   8      622.50      624.30     99.34 o 
  -9   9   8      109.12      104.21     28.27 o 
  -7   9   8       24.25       27.41     25.12 o 
  -5   9   8       13.45       92.05     22.97 o 
  -3   9   8     2588.85     2517.92    105.09 o 
  -1   9   8     1061.18      896.79    102.51 o 
   1   9   8       71.20      132.12     39.19 o 
   3   9   8      328.21      271.12     53.20 o 
   5   9   8        1.91       65.44     40.06 o 
   7   9   8       11.79       15.47     24.19 o 
 -20  10   8      711.76      667.20    120.77 o 
 -18  10   8      519.59      534.00    105.03 o 
 -16  10   8      167.16      215.77     47.45 o 
 -14  10   8      130.43      193.75     56.01 o 
 -12  10   8      665.91      709.34    102.57 o 
 -10  10   8      672.04      630.37    119.44 o 
  -8  10   8      505.85      541.06     71.27 o 
  -6  10   8      342.80      272.31     39.96 o 
  -4  10   8      404.02      358.39     53.53 o 
  -2  10   8       27.66       98.42     23.49 o 
   0  10   8      395.78      382.77     56.21 o 
   2  10   8      797.44      610.60     97.60 o 
   4  10   8       79.21      117.74     38.09 o 
   6  10   8      249.18      169.95     52.33 o 
 -19  11   8      857.79      888.20    210.46 o 
 -17  11   8      127.55       97.35     28.74 o 
 -15  11   8     1433.23     1508.51    264.20 o 
 -13  11   8     2719.43     3076.98    144.28 o 
 -11  11   8     2426.82     2226.58    114.19 o 
  -9  11   8     1066.41      928.87    108.70 o 
  -7  11   8       51.00       57.44     20.21 o 
  -5  11   8      335.65      276.93     49.73 o 
  -3  11   8      293.49      319.85     53.50 o 
  -1  11   8      866.31      828.41    121.40 o 
   1  11   8      748.13      620.11     84.08 o 
   3  11   8       73.14      115.25     28.58 o 
   5  11   8      121.22       81.87     34.93 o 
 -18  12   8      201.04      265.59     62.81 o 
 -16  12   8       55.58      113.09     34.87 o 
 -14  12   8        6.01       29.45     38.20 o 
 -12  12   8     1256.10      992.90    161.62 o 
 -10  12   8      256.33      275.27     64.08 o 
  -8  12   8     1868.51     1851.01    214.34 o 
  -6  12   8      193.78      113.34     30.96 o 
  -4  12   8        0.00       82.43     29.47 o 
  -2  12   8        0.07       67.31     36.97 o 
   0  12   8      759.84      685.94     89.22 o 
   2  12   8      274.83      285.24     55.23 o 
   4  12   8       55.96      104.70     35.33 o 
 -17  13   8      153.54      134.04     48.11 o 
 -15  13   8      398.49      436.89    112.46 o 
 -13  13   8      108.29      215.92     80.45 o 
 -11  13   8      387.05      403.87     83.64 o 
  -9  13   8        7.95       46.75     23.56 o 
  -7  13   8      107.82      137.09     43.66 o 
  -5  13   8     1000.77      794.31    111.88 o 
  -3  13   8      504.44      486.88     91.84 o 
  -1  13   8      240.34      161.36     62.12 o 
   1  13   8      369.66      307.89     67.08 o 
   3  13   8       13.56       51.90     32.11 o 
 -14  14   8       61.36      101.23     34.91 o 
 -12  14   8       93.56      145.89     54.55 o 
 -10  14   8        4.55       26.19     26.92 o 
  -8  14   8       11.55       83.67     28.60 o 
  -6  14   8        5.91       70.03     23.94 o 
  -4  14   8       31.09       77.90     53.53 o 
  -2  14   8        6.98       83.91     29.05 o 
   0  14   8       57.93       66.98     33.87 o 
 -11  15   8      149.43      170.47     54.68 o 
  -9  15   8      137.22      129.24     63.24 o 
  -7  15   8       13.34       81.69     31.15 o 
  -5  15   8       31.71       96.04     36.27 o 
  -3  15   8      125.68      108.43     34.20 o 
  -1  15   8      500.53      339.68     83.58 o 
 -23   1   9      987.52      777.50    126.34 o 
 -21   1   9      218.83      156.82     36.81 o 
 -19   1   9      186.55      132.14     31.10 o 
 -17   1   9     1687.84     1799.10    207.26 o 
 -15   1   9      868.63     1016.63    117.67 o 
 -13   1   9        2.01      123.62     34.56 o 
 -11   1   9      137.64      249.00     45.97 o 
  -9   1   9      735.82      807.48     84.45 o 
  -7   1   9      432.29      412.98     48.83 o 
  -5   1   9        2.07       38.20     17.65 o 
  -3   1   9       92.24       96.41     18.84 o 
  -1   1   9      292.52      239.01     38.12 o 
   1   1   9     2131.82     2382.32    166.01 o 
   3   1   9       72.21       85.67     23.28 o 
   5   1   9      513.11      352.57     52.13 o 
   7   1   9      138.01       95.40     25.05 o 
 -22   2   9       14.18       44.13     21.27 o 
 -20   2   9        1.28       39.46     17.76 o 
 -18   2   9      153.02      206.78     37.63 o 
 -16   2   9      534.96      536.66     62.08 o 
 -14   2   9     3764.75     3716.26    266.50 o 
 -12   2   9       28.69       37.44     22.89 o 
 -10   2   9       24.27       84.46     26.51 o 
  -8   2   9      954.66      989.08    103.56 o 
  -6   2   9      580.80      518.89     58.87 o 
  -4   2   9        5.23       60.64     16.70 o 
  -2   2   9      153.53      201.50     30.51 o 
   0   2   9       66.04      110.41     26.38 o 
   2   2   9      254.89      189.74     24.81 o 
   4   2   9      765.11      568.99     56.72 o 
   6   2   9      206.24      146.78     32.45 o 
   8   2   9       75.89       35.44     20.29 o 
 -23   3   9       47.05       79.32     24.22 o 
 -21   3   9       57.22       64.07     24.92 o 
 -19   3   9      208.20      178.29     36.73 o 
 -17   3   9      521.55      532.44     82.08 o 
 -15   3   9       48.71      159.19     39.89 o 
 -13   3   9       45.31       95.64     28.91 o 
 -11   3   9      454.05      513.63     65.30 o 
  -9   3   9       45.00      103.53     27.39 o 
  -7   3   9        1.01       28.68     11.37 o 
  -5   3   9       18.14       53.36     18.09 o 
  -3   3   9      236.45      262.49     39.19 o 
  -1   3   9       79.45      118.30     22.16 o 
   1   3   9      317.61      303.85     40.51 o 
   3   3   9        0.23       45.03     22.53 o 
   5   3   9      619.44      466.03     54.77 o 
   7   3   9      614.87      389.31     57.38 o 
 -22   4   9      926.02      772.71    136.80 o 
 -20   4   9      356.25      361.44     81.67 o 
 -18   4   9     1185.83     1119.05    154.44 o 
 -16   4   9      271.06      287.45     50.01 o 
 -14   4   9      111.71      130.75     29.73 o 
 -12   4   9      293.26      268.98     41.14 o 
 -10   4   9       55.86       83.06     27.41 o 
  -8   4   9     1303.31     1516.33    155.90 o 
  -6   4   9     5380.59     5500.78    162.75 o 
  -4   4   9     3903.66     4156.56    257.60 o 
  -2   4   9     1591.80     1555.80    123.62 o 
   0   4   9       52.11       97.82     28.82 o 
   2   4   9      146.00      123.71     26.66 o 
   4   4   9      364.12      363.14     49.91 o 
   6   4   9      319.72      248.41     51.60 o 
 -21   5   9      210.95      223.92     48.92 o 
 -19   5   9        5.13       31.75     27.39 o 
 -17   5   9      156.60      177.42     39.80 o 
 -15   5   9       53.69       57.92     22.40 o 
 -13   5   9       27.74       45.96     22.44 o 
 -11   5   9      203.45      240.51     46.43 o 
  -9   5   9       16.92       76.94     20.10 o 
  -7   5   9      277.02      243.44     36.35 o 
  -5   5   9      795.90      676.73     80.52 o 
  -3   5   9       69.70      117.05     22.22 o 
  -1   5   9      202.54      176.04     29.38 o 
   1   5   9      188.93      158.87     45.51 o 
   3   5   9      312.36      212.15     38.22 o 
   5   5   9       49.43       75.15     22.88 o 
   7   5   9      216.97      168.06     35.08 o 
 -20   6   9      235.01      190.44     37.03 o 
 -18   6   9      500.91      417.33     61.07 o 
 -16   6   9      331.08      318.00     48.02 o 
 -14   6   9      258.30      214.01     33.82 o 
 -12   6   9      167.17      213.36     40.84 o 
 -10   6   9      826.37      956.62     98.08 o 
  -8   6   9     1236.22     1026.51    132.29 o 
  -6   6   9      156.14      178.66     33.04 o 
  -4   6   9     1893.57     1843.89     95.07 o 
  -2   6   9      146.75      138.76     27.40 o 
   0   6   9      535.43      504.07     62.73 o 
   2   6   9        0.20       55.19     17.27 o 
   4   6   9        0.03       59.15     20.90 o 
   6   6   9     1104.80      740.57    128.25 o 
 -21   7   9       42.48       87.13     39.79 o 
 -19   7   9       27.91       71.24     22.15 o 
 -17   7   9      103.64      146.92     32.77 o 
 -15   7   9      321.77      297.11     59.31 o 
 -13   7   9      237.65      182.69     31.71 o 
 -11   7   9      334.94      306.26     68.83 o 
  -9   7   9        2.28       44.28     25.98 o 
  -7   7   9       37.61       97.99     24.62 o 
  -5   7   9        9.78       28.45     27.05 o 
  -3   7   9      827.19      748.01     98.15 o 
  -1   7   9      357.46      302.86     45.93 o 
   1   7   9      867.60      743.18     96.69 o 
   3   7   9     1024.73      741.49    103.74 o 
   5   7   9      179.19      180.81     42.45 o 
 -20   8   9      267.45      232.36     60.92 o 
 -18   8   9        7.86       63.69     20.62 o 
 -16   8   9      106.82      112.48     34.39 o 
 -14   8   9      206.31      275.19     47.20 o 
 -12   8   9        4.76       61.16     26.00 o 
 -10   8   9        0.08       46.51     27.93 o 
  -8   8   9      271.56      314.15     60.14 o 
  -6   8   9        0.49       22.24     18.78 o 
  -4   8   9      127.45      114.21     31.17 o 
  -2   8   9      474.69      391.38     66.96 o 
   0   8   9     2316.55     2142.34    157.82 o 
   2   8   9        1.35       51.33     18.32 o 
   4   8   9       84.29      106.82     26.40 o 
 -19   9   9       34.15       81.28     26.09 o 
 -17   9   9      209.79      147.81     35.45 o 
 -15   9   9      272.75      350.19     85.97 o 
 -13   9   9     4983.82     5239.62    138.18 o 
 -11   9   9     4304.05     4770.08    139.54 o 
  -9   9   9       16.03       42.55     39.84 o 
  -7   9   9       48.30      101.10     29.28 o 
  -5   9   9       95.94       89.65     48.86 o 
  -3   9   9     1014.75     1037.59    229.77 o 
  -1   9   9      131.96      146.73     35.01 o 
   1   9   9      149.72       72.21     22.47 o 
   3   9   9      138.98      173.41     36.79 o 
 -18  10   9      658.98      435.51    133.81 o 
 -16  10   9       59.55      116.30     49.53 o 
 -14  10   9        7.61       70.17     39.70 o 
 -12  10   9       92.71       48.82     31.45 o 
 -10  10   9       12.15       56.42     23.44 o 
  -8  10   9      680.35      732.82    137.79 o 
  -6  10   9      305.84      285.94     67.18 o 
  -4  10   9      858.78      685.50    138.13 o 
  -2  10   9     1954.03     2301.18    426.37 o 
   0  10   9      308.73      296.08     51.19 o 
   2  10   9       25.94       70.70     23.01 o 
 -15  11   9      246.62      198.11     63.49 o 
 -13  11   9     1517.40     1205.61    215.90 o 
 -11  11   9       63.60      135.70     34.30 o 
  -9  11   9      141.08      133.42     39.38 o 
  -7  11   9       36.30       57.54     28.69 o 
  -5  11   9      446.62      386.17     75.37 o 
  -3  11   9        1.65       53.27     39.96 o 
  -1  11   9       10.93       40.76     28.78 o 
   1  11   9      223.56      167.75     44.17 o 
 -14  12   9     1267.50     1094.53    245.20 o 
 -12  12   9       34.54       52.06     34.48 o 
 -10  12   9     1377.59     1363.14    205.65 o 
  -8  12   9       56.49       53.89     47.32 o 
  -6  12   9        9.42      -12.95     49.14 o 
  -4  12   9        7.32       49.95     37.56 o 
  -2  12   9        6.10       33.34     20.68 o 
 -11  13   9      895.48      837.81    186.85 o 
  -9  13   9     1204.07      971.27    186.03 o 
  -7  13   9      323.77      338.01     88.10 o 
  -5  13   9        8.95       60.36     58.69 o 
 -20   0  10      208.28      191.62     71.09 o 
 -18   0  10      116.70      118.70     45.50 o 
 -16   0  10     1368.76     1149.03    220.92 o 
 -14   0  10      618.53      574.72    132.60 o 
 -12   0  10      321.56      438.63    161.96 o 
 -10   0  10       47.54       50.92     36.66 o 
  -8   0  10       31.60       30.71     34.37 o 
  -6   0  10      406.26      448.09    127.03 o 
  -4   0  10      112.22      105.40     35.46 o 
  -2   0  10      320.91      253.14     62.63 o 
   0   0  10      714.88      695.29    134.51 o 
   2   0  10      360.61      219.30     53.77 o 
 -19   1  10      218.91      231.77     46.40 o 
 -17   1  10      967.59      757.82    139.01 o 
 -15   1  10     2059.11     1916.31    124.95 o 
 -13   1  10      772.93      824.72     97.58 o 
 -11   1  10      950.77      991.86    112.91 o 
  -9   1  10      366.10      370.78     59.28 o 
  -7   1  10       98.50      158.55     42.20 o 
  -5   1  10       16.12       59.38     23.45 o 
  -3   1  10       17.32       60.85     18.25 o 
  -1   1  10       18.25       54.78     25.83 o 
   1   1  10        0.57       38.60     23.51 o 
   3   1  10      296.42      280.36     53.13 o 
 -20   2  10      393.39      295.56     84.32 o 
 -18   2  10      470.92      356.40     70.41 o 
 -16   2  10     1011.38     1009.51    147.93 o 
 -14   2  10     2227.73     1937.71    152.35 o 
 -12   2  10     1298.72     1207.60    126.89 o 
 -10   2  10        0.41       64.98     26.65 o 
  -8   2  10     1170.69      984.69    137.76 o 
  -6   2  10      390.97      299.61     65.10 o 
  -4   2  10      216.97      182.57     33.88 o 
  -2   2  10      558.01      462.23     63.80 o 
   0   2  10      515.58      384.74     52.88 o 
   2   2  10      895.41      522.22     84.13 o 
 -19   3  10      327.57      232.13     55.80 o 
 -17   3  10        0.17       18.95     29.69 o 
 -15   3  10     2007.16     1854.28    259.56 o 
 -13   3  10     2719.63     2883.85    236.00 o 
 -11   3  10        5.45       69.59     24.36 o 
  -9   3  10      243.28      237.67     52.55 o 
  -7   3  10      294.22      339.85     53.32 o 
  -5   3  10      155.90      200.84     35.18 o 
  -3   3  10      367.88      285.33     45.13 o 
  -1   3  10       57.37       81.06     18.13 o 
   1   3  10      395.43      338.33     49.16 o 
   3   3  10      639.37      449.54     76.29 o 
 -18   4  10     1587.49     1223.68    187.39 o 
 -16   4  10     1145.29     1152.57    175.83 o 
 -14   4  10       80.44       77.96     33.14 o 
 -12   4  10      321.99      190.11     36.13 o 
 -10   4  10     2108.97     2163.06    206.65 o 
  -8   4  10      110.96      106.60     34.63 o 
  -6   4  10      321.13      290.54     73.18 o 
  -4   4  10      218.59      224.30     40.54 o 
  -2   4  10      149.92      134.33     30.86 o 
   0   4  10        0.86       42.99     28.91 o 
   2   4  10        2.45       27.15     17.38 o 
 -19   5  10      113.46      135.13     46.34 o 
 -17   5  10        3.71       64.84     27.04 o 
 -15   5  10       64.72       75.85     27.45 o 
 -13   5  10      760.74      831.33    112.15 o 
 -11   5  10     1328.29     1049.33    165.22 o 
  -9   5  10     2185.87     2229.57    127.32 o 
  -7   5  10       20.12        7.37     25.19 o 
  -5   5  10      308.09      242.33     53.75 o 
  -3   5  10      138.76      141.13     21.40 o 
  -1   5  10        4.38       70.84     16.05 o 
   1   5  10       39.39       47.99     26.06 o 
 -18   6  10      464.72      318.53     71.95 o 
 -16   6  10      999.92      899.14    130.44 o 
 -14   6  10        1.68       73.59     28.64 o 
 -12   6  10     1331.72     1406.42    147.01 o 
 -10   6  10      687.73      561.25     88.39 o 
  -8   6  10     1168.37      938.39    161.14 o 
  -6   6  10      221.28      156.35     36.86 o 
  -4   6  10      321.45      262.51     52.47 o 
  -2   6  10     1463.72     1367.36    159.34 o 
   0   6  10     1069.64      771.03    135.66 o 
 -17   7  10       64.66      109.52     28.68 o 
 -15   7  10      475.42      537.50     81.08 o 
 -13   7  10       42.98       54.11     25.28 o 
 -11   7  10      101.40      151.57     54.45 o 
  -9   7  10        0.09       62.78     27.13 o 
  -7   7  10      198.28      121.57     38.85 o 
  -5   7  10       86.16       86.66     33.36 o 
  -3   7  10      181.17      130.22     32.28 o 
  -1   7  10      204.08      158.76     39.41 o 
 -16   8  10      214.74      161.08     47.42 o 
 -14   8  10      544.55      587.21     87.21 o 
 -12   8  10      208.91      170.23     44.32 o 
 -10   8  10       12.83       86.45     31.72 o 
  -8   8  10        8.07       61.99     27.00 o 
  -6   8  10      265.40      242.41     47.52 o 
  -4   8  10      612.15      579.81    103.41 o 
  -2   8  10      643.68      456.04     72.86 o 
 -13   9  10      152.97      149.01     38.20 o 
 -11   9  10       23.47       71.85     28.91 o 
  -9   9  10      133.68      106.90     27.62 o 
  -7   9  10       52.23      117.29     31.17 o 
  -5   9  10       57.63      126.96     47.93 o 
  -3   9  10      198.93      248.83     62.89 o 
 -10  10  10     1635.70     1276.17    228.24 o 
  -8  10  10     1152.59     1011.73    185.60 o 
  -6  10  10       35.13      141.64     53.72 o 
 -15   1  11      293.20      166.10     38.63 o 
 -13   1  11       54.28      116.02     33.55 o 
 -11   1  11        6.58      341.79    188.50 o 
  -9   1  11       91.32       85.92     41.76 o 
  -7   1  11      291.10      267.67     61.81 o 
  -5   1  11      162.40      136.46     38.33 o 
 -14   2  11      227.44      189.36     44.85 o 
 -12   2  11     1885.94     2190.87    205.41 o 
 -10   2  11      217.69      185.86     43.71 o 
  -8   2  11       22.09       58.12     23.28 o 
  -6   2  11      495.90      401.11     99.82 o 
  -4   2  11        8.47       55.34     19.69 o 
 -13   3  11      107.03      162.36     42.55 o 
 -11   3  11       17.54       40.64     22.63 o 
  -9   3  11       77.98       84.16     31.29 o 
  -7   3  11       74.33      109.73     36.51 o 
  -5   3  11       97.43      141.58     44.27 o 
 -12   4  11      278.22      276.29     65.14 o 
 -10   4  11      239.65      224.90     54.98 o 
  -8   4  11      246.06      169.07     48.98 o 
  -6   4  11       59.12       95.22     22.40 o 
  -9   5  11      109.42      103.86     30.85 o 
                                                 
